# Supplementary material for: Bis(2-amino-4-methyl-1,3-thia­zole-κN 3)dichloridocadmium(II)
Source: Acta Crystallogr Sect E Struct Rep Online. 2008 Sep 6;64(Pt 10):m1248. doi: 10.1107/S1600536808027864 (PMC2959461; doi:10.1107/S1600536808027864)
Supplement: Supplementary file 2 [file e-64-m1248-Isup2.hkl]

# 
# h,k,l, Fc-squared, Fo-squared, sigma(Fo-squared) and status flag 
# 
data_I
_shelx_title ' z in P2(1)/n' 
_shelx_refln_list_code          4 
_shelx_F_calc_maximum      240.60 
_exptl_crystal_F_000       816.00 
_reflns_d_resolution_high  0.8378 
 
loop_ 
 _symmetry_equiv_pos_as_xyz 
 'x, y, z' 
 '-x+1/2, y+1/2, -z+1/2' 
 '-x, -y, -z' 
 'x-1/2, -y-1/2, z-1/2' 
 
_cell_length_a     8.7100 
_cell_length_b    13.1900 
_cell_length_c    12.7400 
_cell_angle_alpha  90.000 
_cell_angle_beta   95.190 
_cell_angle_gamma  90.000 
 
_shelx_F_squared_multiplier     1.000 
 
loop_ 
 _refln_index_h 
 _refln_index_k 
 _refln_index_l 
 _refln_F_squared_calc 
 _refln_F_squared_meas 
 _refln_F_squared_sigma 
 _refln_observed_status 
   2   0   0    16181.75    16577.77    241.30 o 
   4   0   0     4806.58     4843.41     97.54 o 
   6   0   0       34.41       49.78     16.30 o 
   8   0   0     1339.23     1338.20     61.39 o 
  10   0   0     1593.67     1552.33     76.65 o 
   1   1   0      273.84      285.16     11.04 o 
   2   1   0        5.73        4.84      6.22 o 
   3   1   0     1825.26     1746.60     29.36 o 
   4   1   0     8262.52     8596.55     87.57 o 
   5   1   0     3622.85     3670.12     56.35 o 
   6   1   0     3632.33     3593.91     60.73 o 
   7   1   0     3839.58     3757.47     81.30 o 
   8   1   0      232.97      190.29     21.23 o 
   9   1   0        0.39       -5.25     11.02 o 
  10   1   0       32.38       21.81     15.58 o 
   0   2   0     3014.02     3162.40     43.72 o 
   1   2   0    19784.41    20621.78    211.16 o 
   2   2   0        3.28       -2.46      3.37 o 
   3   2   0    13206.53    13431.52     99.67 o 
   4   2   0       95.14      101.67      9.28 o 
   5   2   0       10.14       22.94      8.34 o 
   6   2   0      106.30      107.61     14.17 o 
   7   2   0      180.41      152.01     17.17 o 
   8   2   0     1174.30     1194.44     41.34 o 
   9   2   0     1109.78     1122.69     50.68 o 
  10   2   0        2.43        5.49     16.33 o 
   1   3   0       65.73       52.98      5.37 o 
   2   3   0      249.61      259.81     11.29 o 
   3   3   0      404.13      379.64     12.40 o 
   4   3   0    12637.85    12468.14     99.45 o 
   5   3   0       21.70       19.55      8.19 o 
   6   3   0     3450.49     3461.45     59.97 o 
   7   3   0      952.51     1037.23     35.83 o 
   8   3   0      874.86      886.56     37.31 o 
   9   3   0        6.29       -5.19     14.00 o 
  10   3   0      136.52      171.69     32.12 o 
   0   4   0    14573.53    14046.86    273.41 o 
   1   4   0     4608.82     4505.18     43.55 o 
   2   4   0    24615.14    24406.05    203.33 o 
   3   4   0     5777.59     5588.98     56.07 o 
   4   4   0      926.51      946.21     22.47 o 
   5   4   0      185.40      185.48     16.03 o 
   6   4   0        3.70       -3.45      8.07 o 
   7   4   0      180.15      199.87     24.90 o 
   8   4   0     1055.93     1101.75     62.61 o 
   9   4   0      212.54      249.13     30.89 o 
  10   4   0     1310.54     1316.19     62.97 o 
   1   5   0      157.98      140.94      9.27 o 
   2   5   0      313.80      337.49     13.34 o 
   3   5   0     5662.64     5683.47     58.84 o 
   4   5   0     1322.48     1309.37     35.20 o 
   5   5   0     6497.37     6600.19     70.54 o 
   6   5   0      508.12      515.56     33.03 o 
   7   5   0     3806.48     3800.98     85.82 o 
   8   5   0       73.53       73.42     18.94 o 
   9   5   0      150.72      135.25     24.51 o 
   0   6   0     6278.17     6316.85     80.63 o 
   1   6   0    13282.38    13104.70    119.75 o 
   2   6   0     2717.00     2808.56     39.48 o 
   3   6   0       38.74       31.23      7.42 o 
   4   6   0      464.19      467.47     18.59 o 
   5   6   0       38.12       45.39     11.65 o 
   6   6   0      176.11      185.53     23.28 o 
   7   6   0       64.91       62.89     16.56 o 
   8   6   0      241.75      237.76     43.59 o 
   9   6   0      540.36      510.64     43.08 o 
   1   7   0     6239.91     6160.75     54.66 o 
   2   7   0     1575.87     1657.19     45.85 o 
   3   7   0     1890.11     1766.26     38.38 o 
   4   7   0     1373.29     1513.65     34.83 o 
   5   7   0     1661.60     1626.45     42.48 o 
   6   7   0     3726.71     3660.16     92.01 o 
   7   7   0     2286.55     2455.22     71.87 o 
   8   7   0      314.20      319.58     42.81 o 
   9   7   0      309.89      358.84     38.27 o 
   0   8   0     2200.19     2096.14     59.62 o 
   1   8   0    12578.68    12541.38     98.84 o 
   2   8   0      399.06      353.33     27.33 o 
   3   8   0     2968.48     3043.19     48.25 o 
   4   8   0       16.97       16.73      9.11 o 
   5   8   0      221.21      265.33     22.45 o 
   6   8   0       26.55        5.24     14.42 o 
   7   8   0      250.74      326.71     46.45 o 
   8   8   0       46.04       54.26     33.02 o 
   1   9   0        1.69        0.13      7.59 o 
   2   9   0     1482.67     1474.46     33.89 o 
   3   9   0     1574.00     1596.03     36.65 o 
   4   9   0     1310.32     1291.76     34.20 o 
   5   9   0     4378.88     4349.98     76.89 o 
   6   9   0     1880.33     1956.75     64.64 o 
   7   9   0      371.27      369.96     43.53 o 
   8   9   0      595.83      627.37     47.53 o 
   0  10   0      243.82      200.48     26.10 o 
   1  10   0      436.52      431.98     22.24 o 
   2  10   0     1913.18     1861.50     36.69 o 
   3  10   0       33.28       26.68     10.53 o 
   4  10   0      140.88      169.65     19.90 o 
   5  10   0       11.48       30.93     15.77 o 
   6  10   0      115.76      145.00     30.06 o 
   7  10   0       36.29       45.38     20.94 o 
   1  11   0       41.61       54.61     16.87 o 
   2  11   0       20.39       44.13     12.08 o 
   3  11   0     1341.80     1413.74     38.24 o 
   4  11   0       10.74       10.10     18.45 o 
   5  11   0     1784.34     1727.64     52.23 o 
   6  11   0      115.72      117.83     24.54 o 
   7  11   0      561.07      630.36     70.76 o 
   0  12   0      209.13      189.36     29.25 o 
   1  12   0     1488.89     1542.29     45.90 o 
   2  12   0      926.47      891.88     33.61 o 
   3  12   0       89.55      106.96     16.23 o 
   4  12   0       17.55       36.18     15.45 o 
   5  12   0        0.78      -11.78     13.24 o 
   6  12   0       23.65       38.40     21.69 o 
   1  13   0        0.73       12.85     12.28 o 
   2  13   0     1325.88     1359.34     44.52 o 
   3  13   0       34.14       29.72     15.42 o 
   4  13   0      838.22      786.62     36.01 o 
   5  13   0       71.45      102.34     30.14 o 
   0  14   0      184.83      195.02     34.80 o 
   1  14   0      127.92       78.15     18.14 o 
   2  14   0       67.69       62.40     32.68 o 
   3  14   0      162.46      108.39     19.86 o 
   4  14   0       24.18       55.71     20.79 o 
   1  15   0      120.12      101.94     25.60 o 
   2  15   0       39.87       31.82     20.59 o 
   3  15   0      369.37      442.91     78.26 o 
  -9   0   1     1116.30     1218.57     85.84 o 
  -7   0   1     1056.63     1010.91     49.38 o 
  -5   0   1     6705.86     7264.16    117.96 o 
  -3   0   1    26757.50    27341.13    488.00 o 
  -1   0   1    56563.64    56472.94    795.93 o 
   1   0   1    32615.77    32751.57    450.79 o 
   3   0   1    37286.13    38454.47    390.76 o 
   5   0   1      832.30      832.47     37.84 o 
   7   0   1        4.73       -8.25     22.51 o 
   9   0   1      358.65      345.50     41.96 o 
 -10   1   1      631.64      673.89     39.55 o 
  -9   1   1      376.62      341.61     28.26 o 
  -8   1   1     3153.73     3147.45     65.41 o 
  -7   1   1     3294.93     3211.79     61.17 o 
  -6   1   1     2073.39     2082.46     44.57 o 
  -5   1   1     1067.28     1104.10     29.25 o 
  -4   1   1     4547.04     4352.48     65.25 o 
  -3   1   1     1046.22     1030.59     21.76 o 
  -2   1   1        7.01       28.56      4.63 o 
  -1   1   1     7584.20     7740.88     85.46 o 
   0   1   1     4620.84     4725.98     60.93 o 
   1   1   1     2346.35     2500.65     58.82 o 
   2   1   1    11405.39    11141.08    105.68 o 
   3   1   1     9273.10     8874.17     95.61 o 
   4   1   1    17798.13    17062.61    146.23 o 
   5   1   1     3345.78     3352.48     54.73 o 
   6   1   1     3799.10     3860.62     64.33 o 
   7   1   1      570.89      609.08     30.52 o 
   8   1   1      173.14      205.04     22.28 o 
   9   1   1        4.49        3.15     11.44 o 
  10   1   1       36.09       19.59     15.45 o 
 -10   2   1      691.83      667.30     47.02 o 
  -9   2   1       30.72       32.10     14.08 o 
  -8   2   1     1757.61     1741.47     48.54 o 
  -7   2   1        9.97       14.49      9.21 o 
  -6   2   1      118.57      114.51     13.94 o 
  -5   2   1        8.90        3.38     10.31 o 
  -4   2   1    12837.30    13253.02    118.53 o 
  -3   2   1     6204.08     6333.56     83.52 o 
  -2   2   1    17044.35    17029.35    150.47 o 
  -1   2   1     1584.64     1628.06     27.41 o 
   0   2   1    12191.78    12823.36    134.70 o 
   1   2   1      106.08      122.93      7.06 o 
   2   2   1    13579.40    14191.20    123.81 o 
   3   2   1     1519.16     1472.49     23.58 o 
   4   2   1     2455.02     2485.03     34.20 o 
   5   2   1     2629.22     2735.61     38.70 o 
   6   2   1      110.57      128.54     24.63 o 
   7   2   1      270.82      311.23     28.94 o 
   8   2   1     3468.86     3393.36     70.25 o 
   9   2   1      157.20      127.65     20.27 o 
  10   2   1      632.43      574.43     46.33 o 
 -10   3   1      187.48      164.57     33.55 o 
  -9   3   1      632.89      629.89     49.18 o 
  -8   3   1      296.93      265.04     23.58 o 
  -7   3   1     4307.87     4196.50     71.09 o 
  -6   3   1       26.87       25.03      9.64 o 
  -5   3   1     4843.58     4751.48     64.77 o 
  -4   3   1       78.88       47.04     15.16 o 
  -3   3   1      773.43      759.04     16.00 o 
  -2   3   1     2407.58     2491.45     33.23 o 
  -1   3   1     2088.82     2156.72     28.15 o 
   0   3   1     6217.93     6634.45     68.53 o 
   1   3   1    49311.42    50539.10    340.10 o 
   2   3   1    34220.50    34983.15    267.45 o 
   3   3   1    17185.16    16631.62    119.83 o 
   4   3   1      480.14      430.77     15.67 o 
   5   3   1     4090.32     3872.69     49.37 o 
   6   3   1       13.80       11.38      9.86 o 
   7   3   1     2496.77     2593.01     57.05 o 
   8   3   1       43.06       42.16     15.42 o 
   9   3   1      167.06      154.98     25.64 o 
  10   3   1       86.81       37.98     21.95 o 
 -10   4   1       90.16       38.39     20.05 o 
  -9   4   1     1236.19     1220.07     53.83 o 
  -8   4   1     1122.66     1102.35     69.11 o 
  -7   4   1     3128.55     2998.62     59.40 o 
  -6   4   1      350.00      338.80     21.01 o 
  -5   4   1      444.64      429.29     26.42 o 
  -4   4   1      881.29      807.82     18.77 o 
  -3   4   1     2987.91     2894.52     31.59 o 
  -2   4   1     2313.43     2519.29     43.88 o 
  -1   4   1    12919.50    13114.91     96.46 o 
   0   4   1     8056.21     7898.94     64.01 o 
   1   4   1      749.90      722.19     16.82 o 
   2   4   1     1498.71     1378.47     27.71 o 
   3   4   1     6236.62     6394.64     71.78 o 
   4   4   1       22.36       26.69      6.94 o 
   5   4   1     3229.50     3195.47     45.48 o 
   6   4   1      355.92      353.51     22.56 o 
   7   4   1      911.03      839.49     43.45 o 
   8   4   1     1733.59     1884.97    153.13 o 
   9   4   1      740.06      781.22     49.06 o 
  -9   5   1       43.33       22.61     14.98 o 
  -8   5   1     1733.33     1749.91     60.62 o 
  -7   5   1      223.58      218.07     25.69 o 
  -6   5   1     3308.01     3409.44     74.69 o 
  -5   5   1      367.00      380.95     19.57 o 
  -4   5   1     3501.50     3443.08     42.49 o 
  -3   5   1       31.34       35.48      7.16 o 
  -2   5   1     1650.25     1618.49     30.37 o 
  -1   5   1      448.26      498.91     16.30 o 
   0   5   1      264.17      249.83     11.72 o 
   1   5   1     1966.36     1970.29     33.46 o 
   2   5   1    10021.77     9994.64     96.09 o 
   3   5   1       30.27       36.42      8.37 o 
   4   5   1    14340.57    14001.81    133.13 o 
   5   5   1        0.73       -6.01      7.71 o 
   6   5   1     2231.86     2283.54     78.14 o 
   7   5   1      336.11      359.24     32.33 o 
   8   5   1      615.43      606.30     42.27 o 
   9   5   1       43.56       19.52     17.20 o 
  -9   6   1      233.50      198.22     30.53 o 
  -8   6   1       41.21       28.67     15.63 o 
  -7   6   1      124.43      122.09     20.43 o 
  -6   6   1     1359.82     1419.96     53.14 o 
  -5   6   1     2982.95     3020.19     83.36 o 
  -4   6   1      111.59      122.87     20.40 o 
  -3   6   1     8863.68     8565.88     80.39 o 
  -2   6   1     6890.18     6857.27     75.34 o 
  -1   6   1    12726.30    12791.31     92.33 o 
   0   6   1      425.40      425.93     17.40 o 
   1   6   1     5913.06     5755.53     67.18 o 
   2   6   1     2053.06     2089.42     34.63 o 
   3   6   1      610.21      644.08     23.77 o 
   4   6   1      808.71      828.31     28.35 o 
   5   6   1      744.49      749.69     29.42 o 
   6   6   1      398.81      411.25     32.46 o 
   7   6   1     2001.79     1990.57    121.85 o 
   8   6   1       22.22       22.07     14.71 o 
   9   6   1      866.72      911.05     54.23 o 
  -9   7   1     1006.54     1046.69     56.92 o 
  -8   7   1      152.45      180.86     26.41 o 
  -7   7   1     1850.96     1866.95     61.77 o 
  -6   7   1      403.37      458.05     33.00 o 
  -5   7   1     1206.86     1166.91     43.78 o 
  -4   7   1     6427.35     6664.15     74.25 o 
  -3   7   1     3334.38     3232.96     46.79 o 
  -2   7   1     1622.50     1670.52     31.69 o 
  -1   7   1     1003.85      947.20     23.17 o 
   0   7   1     1817.58     1802.28     27.31 o 
   1   7   1     1084.06      977.84     28.68 o 
   2   7   1      984.60      988.29     25.38 o 
   3   7   1    11747.51    11156.04    190.26 o 
   4   7   1     1062.23     1084.63     61.25 o 
   5   7   1     4658.38     4529.07     73.54 o 
   6   7   1      726.28      754.34     41.98 o 
   7   7   1      466.51      535.98     40.13 o 
   8   7   1      123.32       78.99     28.21 o 
   9   7   1       68.90       46.65     21.20 o 
  -8   8   1      124.53      119.26     24.24 o 
  -7   8   1      187.66      173.75     37.00 o 
  -6   8   1        0.30        8.64     13.60 o 
  -5   8   1       37.49       21.21     13.72 o 
  -4   8   1     1922.79     1971.41     39.84 o 
  -3   8   1        3.34        3.49      7.33 o 
  -2   8   1     7009.88     6971.46    113.85 o 
  -1   8   1      334.59      357.33     15.57 o 
   0   8   1     8741.03     8641.06     80.69 o 
   1   8   1      318.66      312.67     20.10 o 
   2   8   1     3415.68     3323.32     56.12 o 
   3   8   1      168.32      208.26     18.22 o 
   4   8   1      969.44      938.72     33.12 o 
   5   8   1      135.09      142.50     18.21 o 
   6   8   1      215.90      223.65     22.40 o 
   7   8   1        1.38       26.01     18.16 o 
   8   8   1      274.62      343.02     36.96 o 
  -8   9   1      528.90      374.24     46.41 o 
  -7   9   1      556.96      636.59     43.32 o 
  -6   9   1     1571.44     1636.59     57.82 o 
  -5   9   1     2663.39     2656.17    131.76 o 
  -4   9   1      700.33      712.58     30.26 o 
  -3   9   1     1599.53     1662.37     37.17 o 
  -2   9   1     2352.29     2288.50     46.79 o 
  -1   9   1      101.98      119.56     11.56 o 
   0   9   1      301.53      267.33     19.56 o 
   1   9   1       28.34       32.79     10.72 o 
   2   9   1     2940.90     2854.80     54.58 o 
   3   9   1      736.16      731.36     30.23 o 
   4   9   1      482.12      443.69     26.62 o 
   5   9   1     1469.93     1671.67     79.02 o 
   6   9   1      833.88      797.83     37.17 o 
   7   9   1      633.96      558.24     43.42 o 
   8   9   1      195.50      152.28     52.02 o 
  -8  10   1       73.52       35.46     24.50 o 
  -7  10   1        4.03        5.93     19.46 o 
  -6  10   1      317.83      323.55     38.77 o 
  -5  10   1     2055.55     2150.55     97.73 o 
  -4  10   1       24.01       17.42     12.56 o 
  -3  10   1     2996.35     3027.96     52.85 o 
  -2  10   1        0.48       -8.08      8.08 o 
  -1  10   1     3226.62     3090.88     63.70 o 
   0  10   1      625.67      611.13     28.36 o 
   1  10   1     2766.40     2868.88     50.42 o 
   2  10   1       77.71      110.60     19.35 o 
   3  10   1       68.85       47.46     28.29 o 
   4  10   1      641.01      601.95     37.31 o 
   5  10   1       53.81       66.82     21.66 o 
   6  10   1      204.59      160.97     21.57 o 
   7  10   1      700.98      631.51     63.51 o 
  -7  11   1       26.00       31.04     24.15 o 
  -6  11   1     1723.88     1870.99     81.94 o 
  -5  11   1      217.79      200.24     51.30 o 
  -4  11   1      590.41      605.94     31.87 o 
  -3  11   1       42.70       44.36     13.29 o 
  -2  11   1      471.09      440.28     24.66 o 
  -1  11   1       16.22        8.44     10.22 o 
   0  11   1       58.35       61.32     15.22 o 
   1  11   1      983.54     1032.39     32.27 o 
   2  11   1      693.44      712.33     32.80 o 
   3  11   1      418.90      425.70     33.10 o 
   4  11   1      987.73      951.62     46.06 o 
   5  11   1      402.08      393.36     34.84 o 
   6  11   1     1541.82     1590.88     72.77 o 
   7  11   1        0.31        7.72     23.71 o 
  -6  12   1        3.35        0.27     22.02 o 
  -5  12   1       50.11       60.45     20.70 o 
  -4  12   1      441.21      401.48     34.16 o 
  -3  12   1        3.36        9.61     12.39 o 
  -2  12   1     1738.74     1775.92     50.50 o 
  -1  12   1      513.52      528.80     30.54 o 
   0  12   1      839.47      903.93     36.90 o 
   1  12   1      998.73      933.39     43.93 o 
   2  12   1      268.37      247.70     32.84 o 
   3  12   1        2.31       -2.01     11.45 o 
   4  12   1        0.19       -9.69     13.55 o 
   5  12   1        7.77       19.06     21.26 o 
   6  12   1      168.69      174.53     28.83 o 
  -5  13   1      682.54      800.74     87.64 o 
  -4  13   1       51.56       61.98     16.59 o 
  -3  13   1     1309.87     1395.48     55.88 o 
  -2  13   1       51.16       38.69     15.06 o 
  -1  13   1       43.60       38.00     33.86 o 
   0  13   1      160.62      138.23     22.67 o 
   1  13   1        2.29       22.55     14.97 o 
   2  13   1       12.20       11.71     13.34 o 
   3  13   1      764.49      787.81     38.87 o 
   4  13   1       88.70       82.01     21.97 o 
   5  13   1      898.23      950.83     88.24 o 
  -4  14   1      443.70      409.80     47.31 o 
  -3  14   1      115.64      154.39     22.71 o 
  -2  14   1      682.17      779.59     46.37 o 
  -1  14   1      205.91      199.00     28.54 o 
   0  14   1      301.71      299.16     33.59 o 
   1  14   1      127.08      140.06     32.92 o 
   2  14   1      333.37      343.46     30.29 o 
   3  14   1       41.99       13.52     14.88 o 
   4  14   1        8.41       21.33     16.02 o 
  -3  15   1       32.97       79.79     23.76 o 
  -2  15   1      104.94       39.43     27.21 o 
  -1  15   1       13.96       11.39     17.06 o 
   0  15   1      118.82      107.66     29.80 o 
   1  15   1        6.40       -1.74     18.47 o 
   2  15   1      332.00      326.14     36.38 o 
   3  15   1        1.08       10.50     15.85 o 
 -10   0   2      148.50      201.59     35.22 o 
  -8   0   2      487.35      465.32     39.18 o 
  -6   0   2      682.36      764.52     45.32 o 
  -4   0   2     2186.22     2227.87     55.52 o 
  -2   0   2      325.02      433.91     18.19 o 
   0   0   2    26969.22    27005.35    371.56 o 
   2   0   2     1227.76     1279.14     49.82 o 
   4   0   2     1049.01      940.89     38.42 o 
   6   0   2      371.11      421.01     57.92 o 
   8   0   2      903.95      913.93     56.64 o 
  10   0   2      553.36      488.01     78.03 o 
 -10   1   2      460.95      475.90     34.24 o 
  -9   1   2      728.88      664.88     50.77 o 
  -8   1   2     2378.91     2359.04     55.75 o 
  -7   1   2     7096.62     6977.57    130.39 o 
  -6   1   2     1445.38     1474.48     37.11 o 
  -5   1   2    12283.01    12134.30     98.09 o 
  -4   1   2     4594.39     4597.95     70.01 o 
  -3   1   2      298.41      276.51     15.34 o 
  -2   1   2      468.69      462.65     14.09 o 
  -1   1   2      379.90      341.45      9.26 o 
   0   1   2      543.45      577.79     15.01 o 
   1   1   2     5807.92     6133.90     78.40 o 
   2   1   2     3453.16     3520.84     47.50 o 
   3   1   2    19205.67    18763.65    147.93 o 
   4   1   2     4431.13     4451.43     49.13 o 
   5   1   2     5726.00     5586.28     75.90 o 
   6   1   2     2353.44     2291.48     62.55 o 
   7   1   2     6687.81     6307.24     93.62 o 
   8   1   2        7.35        9.35     11.45 o 
   9   1   2        4.49        9.34     15.00 o 
  10   1   2        3.35      -11.96     20.04 o 
 -10   2   2        5.20        2.47     13.22 o 
  -9   2   2      798.73      776.36     37.59 o 
  -8   2   2      309.67      330.05     24.74 o 
  -7   2   2      451.06      477.07     25.71 o 
  -6   2   2      350.84      317.77     31.54 o 
  -5   2   2     2131.51     2192.76     41.29 o 
  -4   2   2     1397.84     1382.84     29.18 o 
  -3   2   2     9290.85     9429.06     73.67 o 
  -2   2   2     1253.89     1260.66     23.83 o 
  -1   2   2    10505.04    10560.28     93.34 o 
   0   2   2    16683.68    17899.41    149.13 o 
   1   2   2    36763.75    36608.67    290.41 o 
   2   2   2       23.03       26.40      7.01 o 
   3   2   2     2522.71     2608.46     51.03 o 
   4   2   2      637.88      716.96     29.54 o 
   5   2   2     2495.68     2504.43     38.75 o 
   6   2   2       56.12       71.78     17.15 o 
   7   2   2     2631.35     2538.28     57.09 o 
   8   2   2      641.75      626.05     44.57 o 
   9   2   2      435.50      399.24     61.28 o 
  10   2   2      129.25      105.19     31.76 o 
 -10   3   2      905.96      925.10     52.72 o 
  -9   3   2      949.20      897.27    131.13 o 
  -8   3   2     2377.93     2319.37     59.61 o 
  -7   3   2      901.95      849.95     35.87 o 
  -6   3   2     4249.51     4154.44     64.44 o 
  -5   3   2     5045.94     5006.59     66.36 o 
  -4   3   2    13461.05    13929.90    105.97 o 
  -3   3   2     9172.73     9821.97     77.58 o 
  -2   3   2        5.50        4.78      5.02 o 
  -1   3   2     4376.15     4444.87     44.96 o 
   0   3   2    57886.04    59816.05    459.31 o 
   1   3   2    14984.86    14916.08    136.70 o 
   2   3   2     8386.90     8426.93     92.81 o 
   3   3   2     1102.77     1161.09     31.03 o 
   4   3   2    16188.78    15902.40    140.93 o 
   5   3   2     5540.90     5419.30     71.30 o 
   6   3   2     3602.37     3619.01     78.03 o 
   7   3   2      644.96      682.44     40.41 o 
   8   3   2      698.80      664.73     57.36 o 
   9   3   2      113.51      150.26     25.51 o 
 -10   4   2      295.62      296.91     34.41 o 
  -9   4   2       30.31       17.99     13.81 o 
  -8   4   2      225.36      213.79     28.13 o 
  -7   4   2      250.66      264.35     20.54 o 
  -6   4   2      422.30      441.18     32.23 o 
  -5   4   2      257.65      284.05     17.41 o 
  -4   4   2      713.91      709.53     18.34 o 
  -3   4   2     6159.39     6033.02     64.40 o 
  -2   4   2     2060.18     2201.45     37.77 o 
  -1   4   2     9020.22     9075.55     66.48 o 
   0   4   2      401.30      497.69     25.02 o 
   1   4   2      260.28      280.90     22.22 o 
   2   4   2     3490.24     3600.61     55.99 o 
   3   4   2     2510.74     2423.37     41.65 o 
   4   4   2     1812.84     1835.03     38.70 o 
   5   4   2     1095.07     1061.07     31.45 o 
   6   4   2     1394.88     1308.82     47.95 o 
   7   4   2     1830.13     1933.92     64.25 o 
   8   4   2      406.99      361.44     35.55 o 
   9   4   2      293.99      236.34     31.78 o 
  -9   5   2     1123.08     1027.64     52.66 o 
  -8   5   2      304.62      267.42     29.48 o 
  -7   5   2     3135.73     3126.62     74.92 o 
  -6   5   2       42.76       56.17     14.18 o 
  -5   5   2     3738.61     3651.93     86.47 o 
  -4   5   2      979.94      962.70     22.24 o 
  -3   5   2     1113.60     1125.26     26.57 o 
  -2   5   2       10.47       28.02      8.66 o 
  -1   5   2     1387.17     1358.89     23.76 o 
   0   5   2      276.86      312.00     10.09 o 
   1   5   2    15493.48    15124.01    148.42 o 
   2   5   2       30.15       17.77      8.49 o 
   3   5   2     9044.68     9132.04     97.01 o 
   4   5   2      564.26      557.37     27.39 o 
   5   5   2     6242.42     6172.13     83.21 o 
   6   5   2        0.75        2.15     12.41 o 
   7   5   2     1403.94     1438.11     55.32 o 
   8   5   2       59.54       45.65     18.70 o 
   9   5   2       17.02       12.90     19.45 o 
  -9   6   2       40.68       28.23     40.52 o 
  -8   6   2       59.31       66.55     18.32 o 
  -7   6   2      191.18      207.74     33.40 o 
  -6   6   2      846.88      793.61     37.88 o 
  -5   6   2     1068.82     1058.03     53.57 o 
  -4   6   2     9456.75     9378.79     85.49 o 
  -3   6   2      212.96      220.42     15.89 o 
  -2   6   2    11027.87    11054.68    104.28 o 
  -1   6   2      747.09      774.51     19.48 o 
   0   6   2    18933.78    18683.11    152.62 o 
   1   6   2     3632.90     3488.36     59.31 o 
   2   6   2     8152.42     8142.16    103.28 o 
   3   6   2     1385.38     1385.10     39.92 o 
   4   6   2       24.57       29.57     10.12 o 
   5   6   2      550.97      522.11     32.92 o 
   6   6   2     1144.46     1159.48     47.47 o 
   7   6   2       24.92       14.95     15.84 o 
   8   6   2     1527.88     1685.27     64.80 o 
   9   6   2      383.31      437.84     53.01 o 
  -9   7   2        0.30       29.07     31.81 o 
  -8   7   2     1291.75     1301.97     68.11 o 
  -7   7   2      289.75      311.75     32.31 o 
  -6   7   2     6418.83     6320.88    109.43 o 
  -5   7   2      100.16       86.80     17.07 o 
  -4   7   2     2077.50     2052.41     73.56 o 
  -3   7   2       38.46       61.00     10.96 o 
  -2   7   2       52.69       64.84     10.44 o 
  -1   7   2     1896.85     1867.38     32.19 o 
   0   7   2     1254.18     1270.63     24.54 o 
   1   7   2      133.41      122.64     15.04 o 
   2   7   2     6176.81     5724.73     86.24 o 
   3   7   2      181.61      170.87     19.35 o 
   4   7   2     3733.92     3818.09     66.11 o 
   5   7   2      326.75      327.19     23.51 o 
   6   7   2     4355.68     4291.33     94.22 o 
   7   7   2        0.82        2.96     15.25 o 
   8   7   2      384.72      375.66     38.62 o 
   9   7   2        1.28       18.59     37.22 o 
  -8   8   2       28.96       29.69     21.20 o 
  -7   8   2       43.50       49.02     21.21 o 
  -6   8   2       36.15       23.04     16.78 o 
  -5   8   2     1326.70     1330.55     47.08 o 
  -4   8   2      440.70      412.20     28.76 o 
  -3   8   2     4374.63     4332.90     64.74 o 
  -2   8   2       10.51        5.65     10.89 o 
  -1   8   2     4629.45     4574.63     56.21 o 
   0   8   2       62.66       60.73     12.78 o 
   1   8   2     4607.94     4395.40     75.25 o 
   2   8   2      224.86      224.22     34.30 o 
   3   8   2       41.51       28.75     12.24 o 
   4   8   2       23.41       35.33     13.08 o 
   5   8   2      115.02       85.83     18.00 o 
   6   8   2      554.58      528.99     30.69 o 
   7   8   2     1162.67     1130.95    105.04 o 
   8   8   2       41.89       55.03     25.23 o 
  -8   9   2      241.04      222.68     64.53 o 
  -7   9   2      202.86      188.58     58.52 o 
  -6   9   2     1123.39     1213.97     49.76 o 
  -5   9   2     1396.33     1211.23     46.74 o 
  -4   9   2      283.20      279.70     21.96 o 
  -3   9   2      534.60      570.35     26.49 o 
  -2   9   2        5.61       -8.41     11.29 o 
  -1   9   2     1125.26     1134.15     28.86 o 
   0   9   2      219.66      232.62     19.06 o 
   1   9   2      742.70      705.45     35.05 o 
   2   9   2     2017.19     1997.14     53.90 o 
   3   9   2      282.57      296.13     26.08 o 
   4   9   2      468.49      441.48     31.64 o 
   5   9   2      746.16      792.37    101.03 o 
   6   9   2      293.95      348.47     31.59 o 
   7   9   2        5.02       19.96     22.99 o 
   8   9   2       53.96       73.27     31.99 o 
  -8  10   2        0.62      -18.15     19.30 o 
  -7  10   2        3.54       -4.97     26.11 o 
  -6  10   2      478.25      445.78     49.52 o 
  -5  10   2       10.35       15.88     14.85 o 
  -4  10   2     1264.79     1332.49     42.80 o 
  -3  10   2      613.43      613.42     24.10 o 
  -2  10   2    11025.06    11251.01    110.63 o 
  -1  10   2     1916.50     1840.14     52.37 o 
   0  10   2     4365.10     4161.49     79.81 o 
   1  10   2       72.46       47.70     14.04 o 
   2  10   2     2492.29     2323.11     60.95 o 
   3  10   2      117.41      142.60     27.22 o 
   4  10   2        0.04      -13.22     13.59 o 
   5  10   2        4.01       15.57     14.86 o 
   6  10   2     1158.62     1126.26     77.15 o 
   7  10   2       53.86       74.25     29.28 o 
  -7  11   2      404.13      412.37     48.36 o 
  -6  11   2      433.44      377.46     44.51 o 
  -5  11   2      436.22      440.70     44.27 o 
  -4  11   2      714.08      722.95     33.78 o 
  -3  11   2       35.41       18.75     12.29 o 
  -2  11   2       57.56       68.02     14.66 o 
  -1  11   2      203.23      195.06     23.69 o 
   0  11   2      288.02      270.41     26.39 o 
   1  11   2      391.18      375.56     25.33 o 
   2  11   2      753.33      725.53     41.56 o 
   3  11   2     1640.74     1577.90     75.23 o 
   4  11   2      207.93      246.86     28.48 o 
   5  11   2     1193.34     1090.96     50.50 o 
   6  11   2      177.20      183.11     27.56 o 
   7  11   2       11.40        4.24     22.14 o 
  -6  12   2       23.29       -8.96     24.31 o 
  -5  12   2      539.89      625.40     79.83 o 
  -4  12   2      138.08      122.53     20.91 o 
  -3  12   2     1067.06     1075.40     39.66 o 
  -2  12   2      861.95      926.67     38.27 o 
  -1  12   2     1580.90     1661.79     54.84 o 
   0  12   2       25.90       10.22     14.15 o 
   1  12   2      557.00      521.48     30.56 o 
   2  12   2        6.57       16.91     12.09 o 
   3  12   2        7.05       14.05     19.47 o 
   4  12   2       42.75       18.63     16.42 o 
   5  12   2       90.88       89.36     22.42 o 
   6  12   2      100.50       87.70     41.33 o 
  -5  13   2       19.99        9.03     16.54 o 
  -4  13   2        3.03       26.07     16.11 o 
  -3  13   2       24.29        2.45     23.62 o 
  -2  13   2       20.32       39.21     18.08 o 
  -1  13   2        5.37       -6.59     13.99 o 
   0  13   2       27.09        3.43     15.48 o 
   1  13   2        0.25       14.38     15.22 o 
   2  13   2     1272.08     1225.92     44.08 o 
   3  13   2        2.45       12.37     13.21 o 
   4  13   2      352.57      380.69     37.18 o 
   5  13   2       68.20       32.78     19.38 o 
  -4  14   2      343.55      343.40     35.78 o 
  -3  14   2      643.67      744.27     46.64 o 
  -2  14   2      135.64      223.25     41.42 o 
  -1  14   2      871.93      792.77     89.03 o 
   0  14   2      479.18      489.64     39.62 o 
   1  14   2      710.07      703.96     45.01 o 
   2  14   2      158.81       95.00     19.22 o 
   3  14   2      120.02      128.29     20.95 o 
   4  14   2        4.29       16.17     13.87 o 
  -2  15   2       21.15       81.29     27.61 o 
  -1  15   2       38.88        4.67     22.70 o 
   0  15   2       15.91        0.42     18.51 o 
   1  15   2      308.28      359.88     70.24 o 
   2  15   2      131.28      112.35     25.58 o 
  -9   0   3       41.42       43.53     20.08 o 
  -7   0   3     3699.86     3448.62     88.05 o 
  -5   0   3     4804.18     4756.02     63.91 o 
  -3   0   3    48937.75    51351.17    398.99 o 
  -1   0   3    16858.97    16857.92    167.76 o 
   1   0   3    12978.98    13723.58    150.34 o 
   3   0   3     3668.32     3647.15    122.45 o 
   5   0   3     5442.12     5271.42    155.47 o 
   7   0   3     5461.31     5526.52    185.48 o 
   9   0   3     2035.98     2262.95    131.46 o 
 -10   1   3      403.74      403.11     32.23 o 
  -9   1   3      774.36      796.66     37.16 o 
  -8   1   3     4721.13     4407.78     81.44 o 
  -7   1   3     5369.36     5405.25     80.35 o 
  -6   1   3     2773.69     2752.01     50.95 o 
  -5   1   3      955.25      952.44     18.69 o 
  -4   1   3     3252.19     3123.20     36.72 o 
  -3   1   3      518.45      698.74     14.11 o 
  -2   1   3      554.36      594.59     18.28 o 
  -1   1   3      601.23      579.05     14.64 o 
   0   1   3     1920.04     1859.59     32.57 o 
   1   1   3       30.29       22.00      7.05 o 
   2   1   3      382.87      349.29     13.34 o 
   3   1   3    14852.86    14976.88    122.80 o 
   4   1   3    13947.21    13874.50    167.29 o 
   5   1   3      940.48      882.00     29.16 o 
   6   1   3     3571.34     3409.97     93.80 o 
   7   1   3      147.31      164.47     55.82 o 
   8   1   3      120.36      113.22     25.98 o 
   9   1   3       14.08      -13.95     26.41 o 
 -10   2   3       16.98       11.03     14.13 o 
  -9   2   3       15.12       26.15     12.95 o 
  -8   2   3        5.18        0.46      9.96 o 
  -7   2   3      247.77      238.79     25.99 o 
  -6   2   3     1485.76     1524.40     37.65 o 
  -5   2   3       78.24       95.56      9.12 o 
  -4   2   3     6429.52     6346.12     60.10 o 
  -3   2   3     2012.39     2081.19     31.31 o 
  -2   2   3    15705.24    15912.27    121.46 o 
  -1   2   3     4077.54     4394.84     72.67 o 
   0   2   3    18353.65    18996.76    170.35 o 
   1   2   3      726.19      707.83     20.32 o 
   2   2   3       12.04       19.73      8.58 o 
   3   2   3        0.61        5.48      4.93 o 
   4   2   3     2640.57     2623.30     43.67 o 
   5   2   3      740.96      795.55     29.16 o 
   6   2   3      851.90      940.76     77.13 o 
   7   2   3       90.07      136.77     26.89 o 
   8   2   3     2861.52     2924.17    100.80 o 
   9   2   3        1.62        7.05     18.01 o 
 -10   3   3       22.99       10.99     19.47 o 
  -9   3   3     1185.41     1249.15     43.61 o 
  -8   3   3       49.51       32.15     12.65 o 
  -7   3   3     3549.31     3418.46     62.33 o 
  -6   3   3     3989.89     3878.06     61.99 o 
  -5   3   3     7886.56     7710.53     87.06 o 
  -4   3   3     2684.60     2856.30     37.31 o 
  -3   3   3      831.15      869.90     28.72 o 
  -2   3   3     3135.16     3322.47     40.09 o 
  -1   3   3       47.51       66.15      6.84 o 
   0   3   3    13263.17    13371.70    123.00 o 
   1   3   3    27033.86    26483.52    304.66 o 
   2   3   3     1145.51     1126.12     29.56 o 
   3   3   3    16422.88    16403.90    163.47 o 
   4   3   3       50.14       39.69      8.18 o 
   5   3   3     4145.00     4133.31     76.69 o 
   6   3   3      150.19      104.66     28.51 o 
   7   3   3      836.31      755.37     52.61 o 
   8   3   3      407.15      415.92     46.26 o 
   9   3   3       19.33      -10.11     16.96 o 
  -9   4   3       29.83       37.82     20.75 o 
  -8   4   3       45.83       50.36     17.67 o 
  -7   4   3     1148.32     1094.37     35.08 o 
  -6   4   3      999.04      992.36     42.54 o 
  -5   4   3     4440.42     4502.83     63.25 o 
  -4   4   3    10670.77    10526.21     88.80 o 
  -3   4   3    12080.18    11734.53    105.79 o 
  -2   4   3     3361.27     3506.42     44.26 o 
  -1   4   3     8175.13     7891.80     65.86 o 
   0   4   3     9150.34     9473.56     98.49 o 
   1   4   3      145.81      156.15     12.52 o 
   2   4   3     1098.38     1022.78     29.49 o 
   3   4   3     2530.96     2388.29     49.13 o 
   4   4   3     1988.73     2036.48     47.96 o 
   5   4   3     2793.93     2839.94     60.18 o 
   6   4   3      561.53      602.68     45.87 o 
   7   4   3     3612.51     3598.93    108.63 o 
   8   4   3     1778.45     1770.29    116.75 o 
   9   4   3     1117.27     1143.30     74.04 o 
  -9   5   3       52.23       46.23     21.71 o 
  -8   5   3     2249.46     2363.44     85.69 o 
  -7   5   3      113.13       81.97     16.72 o 
  -6   5   3     3104.12     3049.67     55.13 o 
  -5   5   3      198.39      237.11     16.78 o 
  -4   5   3      405.49      360.86     15.32 o 
  -3   5   3      473.92      509.13     19.24 o 
  -2   5   3      274.30      294.19     16.98 o 
  -1   5   3      482.45      489.55     17.09 o 
   0   5   3     3642.88     3815.94     46.27 o 
   1   5   3       10.71       -2.66      6.87 o 
   2   5   3    19016.28    18753.50    193.79 o 
   3   5   3      237.48      253.78     19.52 o 
   4   5   3    11511.07    11353.03    137.20 o 
   5   5   3      240.51      259.84     22.43 o 
   6   5   3     1387.73     1337.41     62.78 o 
   7   5   3      274.19      301.29     39.79 o 
   8   5   3       13.63        3.49     20.13 o 
   9   5   3       18.81       50.36     28.51 o 
  -9   6   3      371.83      366.84     58.22 o 
  -8   6   3      580.22      467.41     46.05 o 
  -7   6   3       16.29       23.21     18.01 o 
  -6   6   3       59.75       46.96     16.94 o 
  -5   6   3     1182.28     1319.96     42.83 o 
  -4   6   3     1355.39     1362.23     28.13 o 
  -3   6   3     5380.93     5243.14     66.44 o 
  -2   6   3     5712.62     5813.28     72.13 o 
  -1   6   3     9506.30     9514.93     82.84 o 
   0   6   3     1034.89     1061.35     21.37 o 
   1   6   3     1570.27     1534.29     38.74 o 
   2   6   3     5564.02     5331.26    105.16 o 
   3   6   3     1200.30     1160.26     37.64 o 
   4   6   3        6.30       11.32     11.08 o 
   5   6   3        3.09       13.25     11.46 o 
   6   6   3     1603.82     1665.13    106.24 o 
   7   6   3      720.50      704.97     55.21 o 
   8   6   3      220.86      250.60     39.79 o 
   9   6   3      456.98      465.23     63.03 o 
  -9   7   3     1050.54     1203.94    134.46 o 
  -8   7   3      161.07      110.14     43.52 o 
  -7   7   3     3151.95     2945.33     94.64 o 
  -6   7   3      103.14      106.31     18.92 o 
  -5   7   3      756.50      727.57     35.29 o 
  -4   7   3      224.44      251.38     18.20 o 
  -3   7   3      783.43      721.71     25.59 o 
  -2   7   3      822.36      793.18     26.93 o 
  -1   7   3     1304.85     1349.39     27.65 o 
   0   7   3     6126.21     6055.57     61.14 o 
   1   7   3        9.73       20.67      6.85 o 
   2   7   3     1722.56     1656.58     44.91 o 
   3   7   3     4656.49     4515.05     94.38 o 
   4   7   3      260.28      296.32     46.74 o 
   5   7   3     3793.50     3553.72    108.43 o 
   6   7   3       68.79       65.80     22.99 o 
   7   7   3       87.90       80.92     25.00 o 
   8   7   3       69.56       92.10     38.72 o 
  -8   8   3        8.71       -2.15     18.24 o 
  -7   8   3       38.97        2.34     17.81 o 
  -6   8   3     1297.36     1274.04     82.53 o 
  -5   8   3      113.14      128.73     21.86 o 
  -4   8   3     3678.85     3780.55     81.49 o 
  -3   8   3      115.00      101.66     13.76 o 
  -2   8   3     8627.81     8492.62     86.03 o 
  -1   8   3       75.48       75.73     11.76 o 
   0   8   3     3087.29     3072.13     42.54 o 
   1   8   3       33.26        9.86     10.17 o 
   2   8   3      383.83      383.31     26.50 o 
   3   8   3      743.98      680.65     33.66 o 
   4   8   3      517.22      494.74     31.51 o 
   5   8   3       27.05       10.87     14.30 o 
   6   8   3     2046.02     1957.51     93.94 o 
   7   8   3        2.89       14.21     20.98 o 
   8   8   3      543.78      614.28     59.87 o 
  -8   9   3      632.92      573.39     54.39 o 
  -7   9   3      379.71      361.80     43.29 o 
  -6   9   3     1557.63     1581.52     69.74 o 
  -5   9   3      186.79      141.17     26.73 o 
  -4   9   3        1.43        9.00     10.72 o 
  -3   9   3        1.82        1.78      7.84 o 
  -2   9   3      290.65      318.40     19.65 o 
  -1   9   3     2176.49     2221.14     47.74 o 
   0   9   3      922.57      944.26     30.77 o 
   1   9   3     2272.31     2244.44     87.07 o 
   2   9   3     3727.58     3728.27     75.49 o 
   3   9   3     1262.29     1171.39     43.09 o 
   4   9   3      853.01      828.98     46.84 o 
   5   9   3      773.43      802.62     41.94 o 
   6   9   3      174.63      130.81     22.07 o 
   7   9   3      117.65      113.16     31.76 o 
   8   9   3        0.10       13.51     25.89 o 
  -7  10   3       80.39       53.37     24.38 o 
  -6  10   3       16.98        1.29     17.81 o 
  -5  10   3      729.74      779.00     51.46 o 
  -4  10   3        1.55       23.46     13.27 o 
  -3  10   3     2427.26     2510.09     54.19 o 
  -2  10   3        4.01        8.76     11.53 o 
  -1  10   3     3647.98     3475.61     72.50 o 
   0  10   3      629.14      627.37     33.63 o 
   1  10   3     5228.01     5255.03     79.00 o 
   2  10   3      416.44      420.24     30.58 o 
   3  10   3       80.19       58.32     16.66 o 
   4  10   3       33.19       10.23     15.71 o 
   5  10   3      148.31      117.26     22.31 o 
   6  10   3        1.13       -5.29     14.94 o 
   7  10   3      118.05       69.55     31.51 o 
  -7  11   3       69.73       41.49     26.31 o 
  -6  11   3      364.69      296.41     39.02 o 
  -5  11   3      135.48      195.49     47.12 o 
  -4  11   3        8.61        2.96     10.00 o 
  -3  11   3      334.74      341.72     29.77 o 
  -2  11   3      389.87      392.56     26.87 o 
  -1  11   3       50.73       34.72     14.89 o 
   0  11   3     1457.93     1492.83     49.88 o 
   1  11   3       22.60       24.69     13.78 o 
   2  11   3     2397.95     2343.55     64.54 o 
   3  11   3      228.83      179.63     51.82 o 
   4  11   3     1147.22     1080.48     48.49 o 
   5  11   3      266.27      256.81     37.75 o 
   6  11   3      363.59      344.58     43.16 o 
  -6  12   3      110.60      110.68     29.91 o 
  -5  12   3      915.37      892.88     59.89 o 
  -4  12   3     1137.79     1214.13     50.83 o 
  -3  12   3      406.37      441.42     58.77 o 
  -2  12   3     1783.93     1792.79     71.36 o 
  -1  12   3      125.39      120.03     22.01 o 
   0  12   3      373.80      395.09     32.18 o 
   1  12   3      465.79      536.26     30.49 o 
   2  12   3       11.90        6.81     12.54 o 
   3  12   3        0.77       15.79     15.45 o 
   4  12   3        2.86        8.62     15.95 o 
   5  12   3      111.48      135.84     25.94 o 
   6  12   3      315.22      307.68     35.90 o 
  -5  13   3       47.13       57.29     25.81 o 
  -4  13   3       81.08       72.46     20.54 o 
  -3  13   3        1.46       32.26     16.19 o 
  -2  13   3      115.20      110.41     26.65 o 
  -1  13   3     1172.08     1250.84     63.40 o 
   0  13   3      109.44      110.68     22.07 o 
   1  13   3     1929.71     1967.33     63.54 o 
   2  13   3       70.16       83.38     17.75 o 
   3  13   3      737.56      712.91     33.60 o 
   4  13   3       97.67      107.80     23.43 o 
   5  13   3      658.02      675.84     48.00 o 
  -4  14   3      124.11       95.89     32.93 o 
  -3  14   3      239.75      248.53     38.56 o 
  -2  14   3      350.95      336.51     42.30 o 
  -1  14   3      368.39      363.55     44.39 o 
   0  14   3      230.59      196.73     35.44 o 
   1  14   3      186.05      180.90     28.27 o 
   2  14   3      300.45      356.09     30.63 o 
   3  14   3       37.52       60.14     17.92 o 
   4  14   3       14.80       -0.39     23.96 o 
  -2  15   3       27.62        8.35     23.65 o 
  -1  15   3       25.78       27.91     24.52 o 
   0  15   3      239.01      233.53     39.99 o 
   1  15   3       75.10       62.52     29.07 o 
   2  15   3      213.16      180.64     52.34 o 
 -10   0   4       65.51       63.63     34.21 o 
  -8   0   4       92.26      100.81     56.72 o 
  -6   0   4     6818.82     6927.64    122.87 o 
  -4   0   4    53028.00    53894.73    427.24 o 
  -2   0   4    24027.16    25231.70    253.78 o 
   0   0   4     9304.21     9566.00    113.79 o 
   2   0   4     3051.96     2826.38     56.57 o 
   4   0   4     5301.81     5158.22    101.44 o 
   6   0   4     5562.66     5803.24    181.28 o 
   8   0   4     3832.23     3950.86    168.07 o 
 -10   1   4      386.68      372.76     35.74 o 
  -9   1   4      222.35      196.36     22.25 o 
  -8   1   4     1294.99     1238.59     39.93 o 
  -7   1   4     1460.07     1378.13     39.10 o 
  -6   1   4      743.72      766.30     27.10 o 
  -5   1   4     1003.48     1013.80     20.74 o 
  -4   1   4     2390.07     2573.04     31.74 o 
  -3   1   4     2452.45     2496.20     31.30 o 
  -2   1   4      265.17      315.16     10.66 o 
  -1   1   4      961.90      931.60     16.08 o 
   0   1   4     5081.69     4900.96     86.03 o 
   1   1   4     6994.40     6884.03     66.73 o 
   2   1   4     2957.78     2954.33     50.25 o 
   3   1   4     8948.57     9007.80     87.99 o 
   4   1   4      161.66      175.92     13.26 o 
   5   1   4       75.50       79.52     20.44 o 
   6   1   4      334.02      404.43     39.92 o 
   7   1   4      180.47      142.66     57.02 o 
   8   1   4        0.49        6.43     18.55 o 
   9   1   4      300.53      378.89     47.49 o 
 -10   2   4       28.78       34.66     18.16 o 
  -9   2   4        0.16      -10.79     11.39 o 
  -8   2   4      233.33      231.49     21.48 o 
  -7   2   4     2423.39     2403.93     51.62 o 
  -6   2   4      237.83      280.01     19.20 o 
  -5   2   4     8559.54     8617.81     71.33 o 
  -4   2   4     1394.32     1357.53     25.31 o 
  -3   2   4    10965.52    10780.90     94.54 o 
  -2   2   4      198.79      226.65     11.66 o 
  -1   2   4    12472.63    13196.65    153.16 o 
   0   2   4     2481.80     2549.13     47.79 o 
   1   2   4        6.70        1.10      7.42 o 
   2   2   4      483.64      524.62     21.83 o 
   3   2   4       67.75       66.87     12.89 o 
   4   2   4     1244.40     1188.20     40.63 o 
   5   2   4     6065.68     5952.87     95.54 o 
   6   2   4      181.55      150.90     25.61 o 
   7   2   4     4912.12     4982.52    128.16 o 
   8   2   4       52.37       55.65     23.98 o 
   9   2   4      544.98      441.85     51.74 o 
 -10   3   4      775.97      699.82    128.15 o 
  -9   3   4       24.78       10.19     12.94 o 
  -8   3   4     2319.53     2403.86     90.72 o 
  -7   3   4      109.31       86.05     18.63 o 
  -6   3   4      235.41      239.35     18.25 o 
  -5   3   4      669.06      670.10     31.40 o 
  -4   3   4     1219.42     1243.93     24.71 o 
  -3   3   4     2281.27     2474.10     36.41 o 
  -2   3   4      849.83      873.23     18.02 o 
  -1   3   4      220.12      209.56     17.71 o 
   0   3   4    23278.15    23193.86    198.74 o 
   1   3   4       51.65       41.91      8.68 o 
   2   3   4     7866.78     7425.42     98.12 o 
   3   3   4     4370.72     4633.99     59.12 o 
   4   3   4     3923.02     3990.12     55.99 o 
   5   3   4       89.45       88.94     15.39 o 
   6   3   4     1007.74     1053.49     54.32 o 
   7   3   4      419.58      439.69     59.12 o 
   8   3   4       26.38       29.61     39.62 o 
   9   3   4       21.12       30.42     23.72 o 
  -9   4   4      112.34       95.60     26.04 o 
  -8   4   4      197.61      160.34     28.46 o 
  -7   4   4     1293.64     1248.35     43.91 o 
  -6   4   4     6506.29     6312.29     83.04 o 
  -5   4   4     1294.11     1299.17     27.72 o 
  -4   4   4    14342.10    14290.16    133.20 o 
  -3   4   4     6848.85     6926.42     72.59 o 
  -2   4   4     9117.80     8612.86     73.17 o 
  -1   4   4     9152.23     9090.94    108.40 o 
   0   4   4     6249.76     6119.24     83.40 o 
   1   4   4      577.81      606.17     22.38 o 
   2   4   4     6192.55     6152.84     83.11 o 
   3   4   4      510.76      552.95     26.04 o 
   4   4   4     1990.51     2078.43     48.52 o 
   5   4   4      582.80      591.60     30.12 o 
   6   4   4     5628.37     5604.25    190.58 o 
   7   4   4     2606.54     2549.29    149.46 o 
   8   4   4     1758.26     1934.05    182.78 o 
   9   4   4      139.44       93.55     39.02 o 
  -9   5   4     1512.93     1445.43     73.21 o 
  -8   5   4      426.86      388.80     85.54 o 
  -7   5   4     1050.04     1012.05     52.81 o 
  -6   5   4       42.17       22.05     13.90 o 
  -5   5   4      979.80      980.16     25.25 o 
  -4   5   4       73.97       81.22      9.62 o 
  -3   5   4      155.11      168.34     13.04 o 
  -2   5   4      131.97      132.26     10.12 o 
  -1   5   4     4427.39     4418.30     52.40 o 
   0   5   4      299.33      255.58     16.07 o 
   1   5   4    22026.48    21936.19    204.70 o 
   2   5   4      656.15      619.90     36.18 o 
   3   5   4     6508.22     6532.12     98.51 o 
   4   5   4      243.85      257.07     22.10 o 
   5   5   4     1720.34     1730.91     81.40 o 
   6   5   4       28.15       13.24     16.10 o 
   7   5   4       17.29       11.34     18.80 o 
   8   5   4      290.54      278.62     42.23 o 
   9   5   4        4.82        7.19     25.03 o 
  -9   6   4       63.63       84.67     26.50 o 
  -8   6   4       12.07        4.51     17.26 o 
  -7   6   4       74.06       84.24     53.72 o 
  -6   6   4      733.85      744.50     51.02 o 
  -5   6   4     4986.83     4883.54     79.53 o 
  -4   6   4     4944.66     4963.91     67.24 o 
  -3   6   4     5419.66     5440.20     73.35 o 
  -2   6   4      491.61      420.35     16.94 o 
  -1   6   4      554.37      574.17     22.18 o 
   0   6   4        2.10        2.79      5.83 o 
   1   6   4     1514.33     1364.01     37.47 o 
   2   6   4      458.93      420.45     24.29 o 
   3   6   4      322.87      337.70     33.47 o 
   4   6   4      720.45      753.17     33.53 o 
   5   6   4     1041.36     1201.98     67.69 o 
   6   6   4      476.26      527.21     47.72 o 
   7   6   4      515.27      530.71     51.13 o 
   8   6   4      898.86     1039.41     72.63 o 
  -9   7   4      233.20      271.12    107.15 o 
  -8   7   4      589.82      576.86     51.13 o 
  -7   7   4     1025.28      948.48     69.33 o 
  -6   7   4     1163.13     1160.03     56.01 o 
  -5   7   4     1087.65      991.68     50.72 o 
  -4   7   4        0.19        5.84     10.56 o 
  -3   7   4        0.41       -3.31      7.76 o 
  -2   7   4     2388.23     2354.86     39.07 o 
  -1   7   4     2122.55     2214.73     39.99 o 
   0   7   4     1986.56     1841.84     31.12 o 
   1   7   4     2499.37     2488.78     43.41 o 
   2   7   4     6341.79     6117.98     93.24 o 
   3   7   4     5611.12     5284.59    105.26 o 
   4   7   4      363.26      413.68     29.12 o 
   5   7   4      425.18      471.22     32.48 o 
   6   7   4       19.45        1.18     22.81 o 
   7   7   4       69.77       62.46     26.08 o 
   8   7   4       12.85        8.34     25.21 o 
  -8   8   4       36.07        0.89     19.94 o 
  -7   8   4      298.01      396.19    104.74 o 
  -6   8   4      130.12      107.92     25.03 o 
  -5   8   4     2834.66     3013.57     87.66 o 
  -4   8   4      234.42      247.07     23.20 o 
  -3   8   4     3740.54     3825.50     63.42 o 
  -2   8   4     1359.37     1400.52     31.99 o 
  -1   8   4     3985.95     3927.82     57.73 o 
   0   8   4        6.04        7.22      7.02 o 
   1   8   4     1963.75     1895.39     50.70 o 
   2   8   4        4.61       -4.85     12.30 o 
   3   8   4      252.29      254.28     39.56 o 
   4   8   4        2.53        4.64     18.35 o 
   5   8   4     1349.12     1265.36     47.77 o 
   6   8   4      579.33      594.31     52.08 o 
   7   8   4     1073.20     1026.62     68.14 o 
   8   8   4       47.86       -6.32     22.63 o 
  -8   9   4      546.45      445.20     58.22 o 
  -7   9   4      719.40      640.87     52.42 o 
  -6   9   4      948.38     1029.27     58.02 o 
  -5   9   4      625.03      584.76     52.82 o 
  -4   9   4       79.90       81.00     17.02 o 
  -3   9   4      370.26      381.58     24.11 o 
  -2   9   4      774.16      805.64     27.14 o 
  -1   9   4     1422.72     1382.89     44.40 o 
   0   9   4     1485.19     1451.40     37.33 o 
   1   9   4     2905.31     2878.76     64.56 o 
   2   9   4     2570.24     2616.52     64.00 o 
   3   9   4      507.33      488.90     32.58 o 
   4   9   4     2513.72     2461.58     66.42 o 
   5   9   4      748.74      612.70     42.34 o 
   6   9   4      205.04      228.56     29.50 o 
   7   9   4       31.15       15.44     25.36 o 
  -7  10   4        4.09      -10.23     16.96 o 
  -6  10   4      622.94      659.36     52.02 o 
  -5  10   4      169.60      134.86     26.95 o 
  -4  10   4       44.49       39.73     11.95 o 
  -3  10   4       22.19       14.65     11.33 o 
  -2  10   4     2856.80     2898.34     70.37 o 
  -1  10   4       73.83       87.98     26.80 o 
   0  10   4      102.63      125.61     30.24 o 
   1  10   4      122.81      144.15     17.58 o 
   2  10   4       88.65      106.78     31.39 o 
   3  10   4      395.61      385.08     31.30 o 
   4  10   4      164.91      134.68     23.00 o 
   5  10   4       56.36       85.25     21.12 o 
   6  10   4      824.14      944.07     51.33 o 
   7  10   4        5.93        7.95     25.21 o 
  -7  11   4      520.72      496.26     52.81 o 
  -6  11   4        5.66       -9.38     17.59 o 
  -5  11   4       78.01       68.09     23.13 o 
  -4  11   4        0.60       13.01     12.75 o 
  -3  11   4      214.41      226.33     27.17 o 
  -2  11   4        0.19        1.84     14.78 o 
  -1  11   4     1338.78     1352.08     60.84 o 
   0  11   4      168.38      138.51     20.76 o 
   1  11   4     2514.89     2483.19     76.41 o 
   2  11   4      554.37      525.42     37.45 o 
   3  11   4     2414.01     2426.98     68.69 o 
   4  11   4       32.40       16.64     16.54 o 
   5  11   4     1261.34     1331.08     80.71 o 
   6  11   4      173.78      134.75     26.08 o 
  -6  12   4      145.97      143.57     33.11 o 
  -5  12   4     1050.06      921.94     49.67 o 
  -4  12   4      140.17      142.09     23.74 o 
  -3  12   4     1016.65     1076.15     47.42 o 
  -2  12   4     1027.05     1114.69     58.95 o 
  -1  12   4      208.16      165.65     30.34 o 
   0  12   4      237.50      203.14     33.15 o 
   1  12   4       57.26       83.48     16.52 o 
   2  12   4        2.27       -0.24     11.67 o 
   3  12   4        0.94        1.31     15.37 o 
   4  12   4        5.63       18.18     16.02 o 
   5  12   4      230.92      235.37     31.71 o 
  -5  13   4        8.19       29.77     25.72 o 
  -4  13   4       68.52       57.02     20.02 o 
  -3  13   4        6.70      -17.05     21.61 o 
  -2  13   4      468.39      546.89     49.46 o 
  -1  13   4       85.49       60.94     33.61 o 
   0  13   4     1037.59     1000.82     62.98 o 
   1  13   4      248.36      196.20     34.80 o 
   2  13   4     2336.20     2476.56     62.05 o 
   3  13   4      152.84      153.19     26.10 o 
   4  13   4      746.31      799.51     78.94 o 
  -4  14   4      242.59      198.96     40.81 o 
  -3  14   4      119.40      127.49     41.42 o 
  -2  14   4       50.64       57.37     24.87 o 
  -1  14   4       10.46       20.63     33.01 o 
   0  14   4      196.54      207.77     36.44 o 
   1  14   4       17.27        7.58     24.01 o 
   2  14   4       15.35       54.30     27.40 o 
   3  14   4      163.21      250.90     40.89 o 
  -1  15   4      354.56      381.31     48.79 o 
   0  15   4        2.39        0.06     23.32 o 
   1  15   4      272.72      236.40     40.68 o 
  -9   0   5       93.79      108.05     36.62 o 
  -7   0   5      926.35      922.22     46.44 o 
  -5   0   5     4410.53     4263.14     65.82 o 
  -3   0   5     5453.32     5655.84     82.93 o 
  -1   0   5    41796.47    42749.51    561.53 o 
   1   0   5      311.18      303.45     20.16 o 
   3   0   5      662.97      702.57     58.52 o 
   5   0   5      857.02      838.55     65.43 o 
   7   0   5     1647.68     1669.90    102.04 o 
   9   0   5      628.48      666.88     90.04 o 
 -10   1   5      511.76      585.01     62.43 o 
  -9   1   5      122.03      128.50     22.90 o 
  -8   1   5     2492.84     2565.75     89.78 o 
  -7   1   5      310.99      341.84     23.00 o 
  -6   1   5       16.82       17.87      9.30 o 
  -5   1   5      285.57      253.88     12.61 o 
  -4   1   5     1331.03     1344.75     23.47 o 
  -3   1   5     1245.79     1209.18     23.55 o 
  -2   1   5     9394.81     9514.75     64.28 o 
  -1   1   5     3237.67     3126.82     36.64 o 
   0   1   5    27900.47    27800.11    201.60 o 
   1   1   5      565.37      588.00     25.65 o 
   2   1   5     2968.63     2960.23     44.08 o 
   3   1   5      977.94      952.27     26.05 o 
   4   1   5     5268.49     5189.29     91.23 o 
   5   1   5        0.78        0.70      9.31 o 
   6   1   5      175.39      226.73     33.10 o 
   7   1   5       76.99       50.85     22.21 o 
   8   1   5     1706.39     1798.83     81.90 o 
   9   1   5      169.94      127.67     36.47 o 
  -9   2   5       13.25       -0.90     14.64 o 
  -8   2   5      529.91      539.79     34.72 o 
  -7   2   5     2254.76     2218.69     58.54 o 
  -6   2   5     3726.40     3676.58     60.49 o 
  -5   2   5      637.52      662.40     18.39 o 
  -4   2   5     9974.68     9697.16     83.26 o 
  -3   2   5     2258.28     2323.57     31.12 o 
  -2   2   5    15261.69    15706.72    127.96 o 
  -1   2   5     2771.56     2827.07     46.68 o 
   0   2   5     4332.83     4360.98     49.35 o 
   1   2   5      203.40      231.96     12.88 o 
   2   2   5      492.47      484.54     18.55 o 
   3   2   5     1518.18     1450.52     32.38 o 
   4   2   5     8213.17     8100.22     89.89 o 
   5   2   5      292.07      308.23     23.51 o 
   6   2   5     1931.67     1955.03     75.32 o 
   7   2   5      951.64      901.23     59.62 o 
   8   2   5     1394.52     1224.90     70.20 o 
   9   2   5        5.13        9.69     19.44 o 
  -9   3   5     1082.56      983.23     48.03 o 
  -8   3   5      121.58      107.81     19.81 o 
  -7   3   5      757.11      761.68     37.04 o 
  -6   3   5       35.62       61.32     13.89 o 
  -5   3   5      656.07      649.70     26.36 o 
  -4   3   5     3556.16     3643.79     49.99 o 
  -3   3   5    14014.12    14520.33    121.36 o 
  -2   3   5     5422.39     5241.64     70.43 o 
  -1   3   5     7525.96     7220.69    106.92 o 
   0   3   5     2174.21     2177.12     36.98 o 
   1   3   5     6908.84     6692.32     82.45 o 
   2   3   5     1531.19     1447.72     31.30 o 
   3   3   5     7569.24     7467.18     83.94 o 
   4   3   5       89.71      108.15     12.84 o 
   5   3   5     1499.09     1552.59     53.26 o 
   6   3   5      618.46      580.85     46.64 o 
   7   3   5        8.17       23.51     19.71 o 
   8   3   5      155.68      179.12     35.23 o 
   9   3   5      374.20      299.29     72.03 o 
  -9   4   5        0.36       15.70     19.83 o 
  -8   4   5       87.28       54.64     17.06 o 
  -7   4   5     1600.23     1469.60     48.63 o 
  -6   4   5      618.87      679.51     61.82 o 
  -5   4   5     1820.08     1951.85     40.32 o 
  -4   4   5     4498.81     4538.82     58.82 o 
  -3   4   5     5609.42     5543.68     61.76 o 
  -2   4   5      760.62      810.45     42.11 o 
  -1   4   5     4927.40     4934.85     61.73 o 
   0   4   5      551.73      647.24     21.42 o 
   1   4   5     8633.93     8718.59    155.08 o 
   2   4   5      627.25      645.91     29.42 o 
   3   4   5      455.73      414.67     20.39 o 
   4   4   5     2957.07     2984.83     51.66 o 
   5   4   5      579.69      524.32     38.98 o 
   6   4   5      364.18      386.05     40.91 o 
   7   4   5      613.18      598.01     51.46 o 
   8   4   5      247.88      286.46     42.47 o 
   9   4   5      257.28      332.09     48.79 o 
  -9   5   5       38.06       23.58     22.63 o 
  -8   5   5     1114.81     1008.73     60.66 o 
  -7   5   5       11.09       19.50     25.81 o 
  -6   5   5      498.64      527.18     30.62 o 
  -5   5   5      175.69      200.64     16.65 o 
  -4   5   5       93.17       96.20     14.50 o 
  -3   5   5       58.97       65.08      9.11 o 
  -2   5   5     5475.87     5472.85     63.05 o 
  -1   5   5      134.93      177.65     19.94 o 
   0   5   5     9499.56     9483.87    106.58 o 
   1   5   5     1025.71      904.39     53.10 o 
   2   5   5     8855.21     8453.90    107.73 o 
   3   5   5      768.45      738.81     31.94 o 
   4   5   5     1581.54     1599.61     38.72 o 
   5   5   5      344.63      331.99     26.99 o 
   6   5   5      201.65      218.12     33.27 o 
   7   5   5       39.45       51.13     21.61 o 
   8   5   5      196.80      215.82     39.67 o 
  -9   6   5      151.87      167.03     33.22 o 
  -8   6   5      180.07      122.28     28.22 o 
  -7   6   5     1729.40     1892.93    185.78 o 
  -6   6   5     1060.49      927.88     50.50 o 
  -5   6   5     4516.20     4436.26     66.00 o 
  -4   6   5      719.59      718.00     30.92 o 
  -3   6   5     5330.27     5496.33     74.05 o 
  -2   6   5     6138.22     5801.50     62.06 o 
  -1   6   5      994.14     1031.80     25.91 o 
   0   6   5     2628.86     2499.92     49.20 o 
   1   6   5     2649.58     2613.21     99.68 o 
   2   6   5      639.71      645.53     29.63 o 
   3   6   5     1715.06     1616.04     75.51 o 
   4   6   5       30.37       26.04     13.46 o 
   5   6   5     3488.66     3590.80     97.32 o 
   6   6   5      530.19      558.59     50.72 o 
   7   6   5     2141.51     2303.28    111.35 o 
   8   6   5      108.36       74.28     30.17 o 
  -8   7   5      393.84      409.74     45.83 o 
  -7   7   5     1415.54     1569.86    171.37 o 
  -6   7   5      752.55      775.05     50.04 o 
  -5   7   5       69.84       75.35     19.73 o 
  -4   7   5      793.40      786.82     33.61 o 
  -3   7   5      925.79      973.73     38.99 o 
  -2   7   5      843.40      837.92     28.66 o 
  -1   7   5     9319.25     9298.09    120.17 o 
   0   7   5     1718.91     1754.67     36.87 o 
   1   7   5     5769.20     5791.80     88.53 o 
   2   7   5      597.77      568.04     45.32 o 
   3   7   5     2892.56     2850.38     64.96 o 
   4   7   5       31.14       12.59     12.61 o 
   5   7   5      796.27      796.27     40.87 o 
   6   7   5      461.20      447.14     46.48 o 
   7   7   5       97.43       79.79     28.29 o 
   8   7   5       27.44       26.59     24.38 o 
  -8   8   5      323.52      369.22     45.82 o 
  -7   8   5      148.20       88.20     65.73 o 
  -6   8   5      993.15     1008.49     75.03 o 
  -5   8   5       90.61       53.35     20.13 o 
  -4   8   5     1040.61     1103.48     65.88 o 
  -3   8   5      546.29      559.44     26.92 o 
  -2   8   5     2372.85     2500.82     50.61 o 
  -1   8   5      504.12      543.61     28.16 o 
   0   8   5      951.94      986.46     29.36 o 
   1   8   5      609.15      605.46     37.73 o 
   2   8   5      352.10      330.35     26.21 o 
   3   8   5      756.68      685.91     35.79 o 
   4   8   5     1640.12     1619.50     84.34 o 
   5   8   5       18.48        7.37     13.74 o 
   6   8   5     1718.61     1706.21     96.04 o 
   7   8   5      110.14       96.75     28.79 o 
  -8   9   5      132.70      139.89     33.15 o 
  -7   9   5      690.09      584.61     51.27 o 
  -6   9   5      910.48      932.53     57.84 o 
  -5   9   5        2.32        2.31     15.03 o 
  -4   9   5        3.93       -5.02     11.17 o 
  -3   9   5       29.15       28.43     11.91 o 
  -2   9   5      907.33      911.49     36.97 o 
  -1   9   5      749.44      660.89     44.60 o 
   0   9   5      145.73      151.33     16.10 o 
   1   9   5     1587.27     1522.35     47.87 o 
   2   9   5       45.79       57.85     21.28 o 
   3   9   5     1200.59     1273.59     47.41 o 
   4   9   5      728.53      754.11     41.64 o 
   5   9   5      606.46      576.70     49.06 o 
   6   9   5       19.62       35.58     23.53 o 
   7   9   5       13.63       19.96     39.92 o 
  -7  10   5      351.35      373.92     45.93 o 
  -6  10   5       72.17       88.04     44.42 o 
  -5  10   5     2193.69     2258.69    113.75 o 
  -4  10   5      748.53      789.72     35.18 o 
  -3  10   5     1782.10     1803.19     83.26 o 
  -2  10   5       90.12      103.23     24.27 o 
  -1  10   5       61.84       94.82     25.21 o 
   0  10   5       56.47       46.84     35.72 o 
   1  10   5        4.22        6.58     10.85 o 
   2  10   5      127.29      117.82     22.17 o 
   3  10   5     2052.84     1967.23     61.16 o 
   4  10   5       32.44       47.81     18.02 o 
   5  10   5     1945.89     2147.60     68.46 o 
   6  10   5      261.19      272.22     32.68 o 
  -6  11   5      228.84      250.69     53.72 o 
  -5  11   5        6.17        5.14     15.67 o 
  -4  11   5       11.99        7.06     12.75 o 
  -3  11   5      185.55      185.15     24.98 o 
  -2  11   5      504.62      483.90    115.55 o 
  -1  11   5      522.01      603.28     48.19 o 
   0  11   5      883.77      838.71     96.94 o 
   1  11   5     1098.18     1120.92    146.76 o 
   2  11   5     2818.07     2770.03     72.33 o 
   3  11   5      185.84      219.64     27.87 o 
   4  11   5      570.68      681.50     43.16 o 
   5  11   5       62.30       56.79     21.17 o 
   6  11   5       57.77       41.27     22.09 o 
  -6  12   5      647.48      605.56     45.32 o 
  -5  12   5      240.16      325.58     66.33 o 
  -4  12   5      804.00      868.49     47.50 o 
  -3  12   5      228.76      168.62     31.57 o 
  -2  12   5      498.97      494.10     46.91 o 
  -1  12   5        5.90       -4.78     18.17 o 
   0  12   5       47.30        8.11     27.01 o 
   1  12   5       49.37       29.41     31.21 o 
   2  12   5       43.74       46.52     33.01 o 
   3  12   5       30.33       19.90     17.55 o 
   4  12   5      164.03      131.88     24.78 o 
   5  12   5       87.32       95.76     33.45 o 
  -5  13   5       67.46       22.85     25.38 o 
  -4  13   5       21.94       26.78     19.43 o 
  -3  13   5       45.64       74.97     27.24 o 
  -2  13   5       11.00       -2.59     19.71 o 
  -1  13   5      735.91      706.63     55.97 o 
   0  13   5        1.59        2.92     19.86 o 
   1  13   5     1252.39     1357.85     70.93 o 
   2  13   5       12.19      -14.96     19.21 o 
   3  13   5      196.28      215.02     40.22 o 
   4  13   5       13.18       32.88     25.09 o 
  -3  14   5      217.66      256.46     40.52 o 
  -2  14   5      167.40       95.97     29.69 o 
  -1  14   5      102.58       67.42     27.01 o 
   0  14   5        1.27       -9.04     32.11 o 
   1  14   5       29.65       23.04     23.53 o 
   2  14   5      113.51      106.10     36.62 o 
  -8   0   6      942.80     1036.04     79.23 o 
  -6   0   6       39.34       14.67     17.41 o 
  -4   0   6     7248.84     7111.26    104.44 o 
  -2   0   6      127.18      152.68     13.98 o 
   0   0   6     1489.40     1363.63     38.54 o 
   2   0   6     2612.39     2738.07     63.40 o 
   4   0   6     3537.24     3257.75     89.14 o 
   6   0   6     2039.73     2055.26    108.65 o 
   8   0   6      187.08      187.28     56.42 o 
  -9   1   6     1126.95     1265.11     64.87 o 
  -8   1   6      343.60      282.97     40.82 o 
  -7   1   6     1143.04     1099.39     65.85 o 
  -6   1   6      181.94      169.96     20.26 o 
  -5   1   6       33.68       34.80      7.71 o 
  -4   1   6     1721.76     1638.95     35.03 o 
  -3   1   6     4846.77     4643.04     52.62 o 
  -2   1   6     1952.46     1859.98     28.02 o 
  -1   1   6     8629.73     8748.85     79.69 o 
   0   1   6     8804.80     8774.28    119.48 o 
   1   1   6    13176.99    12809.51    114.71 o 
   2   1   6     5428.68     5270.11     65.74 o 
   3   1   6    14035.12    14202.72    155.91 o 
   4   1   6        2.23       -7.71      7.71 o 
   5   1   6        0.87        0.77     10.88 o 
   6   1   6      178.69      167.14     29.70 o 
   7   1   6       51.27       52.68     24.57 o 
   8   1   6      405.80      358.74     47.45 o 
   9   1   6      254.75      244.91     56.42 o 
  -9   2   6        9.39       15.53     18.86 o 
  -8   2   6      454.29      491.36     34.69 o 
  -7   2   6     1363.93     1396.62    100.07 o 
  -6   2   6      417.43      396.03     26.73 o 
  -5   2   6     4872.74     5048.57     60.39 o 
  -4   2   6     3388.24     3503.19     43.87 o 
  -3   2   6     6986.38     6992.79     75.46 o 
  -2   2   6     2627.44     2730.29     48.38 o 
  -1   2   6     1709.34     1676.57     37.77 o 
   0   2   6      275.09      306.94     13.68 o 
   1   2   6     2033.49     1992.00     69.66 o 
   2   2   6      427.73      426.58     35.12 o 
   3   2   6      561.51      534.33     22.50 o 
   4   2   6      754.79      689.77     32.49 o 
   5   2   6     1910.57     1841.78     51.77 o 
   6   2   6      162.82      227.26     33.07 o 
   7   2   6     2565.88     2599.37     94.61 o 
   8   2   6       60.86       33.64     25.09 o 
   9   2   6      163.50      205.45     41.99 o 
  -9   3   6      726.60      740.79     44.10 o 
  -8   3   6     2355.10     2460.47     67.80 o 
  -7   3   6      148.52      154.17     21.10 o 
  -6   3   6        2.70        6.56     10.60 o 
  -5   3   6       36.76       37.95      8.93 o 
  -4   3   6     3191.31     3170.29     55.36 o 
  -3   3   6       40.36       32.97      8.69 o 
  -2   3   6     4746.36     4574.25     72.93 o 
  -1   3   6     3500.26     3483.73     89.02 o 
   0   3   6    16343.95    15524.62    160.02 o 
   1   3   6     9756.57     9797.02     96.36 o 
   2   3   6     8035.72     8029.76     88.11 o 
   3   3   6     1383.53     1379.37     34.30 o 
   4   3   6     1713.82     1725.68     40.06 o 
   5   3   6      405.10      429.55     29.42 o 
   6   3   6      123.94      128.86     30.61 o 
   7   3   6       18.77        5.18     19.57 o 
   8   3   6      678.01      726.57     63.20 o 
  -9   4   6       38.96       37.85     22.26 o 
  -8   4   6       76.29       75.19     18.30 o 
  -7   4   6     2543.03     2561.20     65.60 o 
  -6   4   6     2226.67     2329.76     49.16 o 
  -5   4   6     2252.29     2364.55     46.98 o 
  -4   4   6     1041.44     1084.58     53.07 o 
  -3   4   6     1285.26     1337.99     37.73 o 
  -2   4   6      266.48      246.31     18.59 o 
  -1   4   6      706.01      784.17     36.24 o 
   0   4   6      395.07      370.53     27.12 o 
   1   4   6     2150.79     2179.87     61.32 o 
   2   4   6      711.52      728.98     45.92 o 
   3   4   6     2632.13     2612.70     48.62 o 
   4   4   6      224.20      237.84     18.63 o 
   5   4   6      568.87      677.80     36.09 o 
   6   4   6      784.16      791.54     71.13 o 
   7   4   6     1117.64     1052.05     86.14 o 
   8   4   6      248.47      244.86     41.73 o 
  -9   5   6     1072.29     1032.29     66.00 o 
  -8   5   6       54.92       84.48     25.23 o 
  -7   5   6      303.22      276.24     26.80 o 
  -6   5   6       66.06       80.43     16.49 o 
  -5   5   6      169.27      175.02     17.06 o 
  -4   5   6      422.23      438.27     32.84 o 
  -3   5   6     1462.37     1446.23     35.56 o 
  -2   5   6      855.79      835.86     30.96 o 
  -1   5   6    12308.18    11882.00    168.29 o 
   0   5   6      708.57      739.03     32.71 o 
   1   5   6    10074.77     9740.49    116.31 o 
   2   5   6       28.30       24.95     12.11 o 
   3   5   6     4647.85     4717.62     69.45 o 
   4   5   6        5.18       -5.09      8.93 o 
   5   5   6        0.36      -10.16     12.22 o 
   6   5   6      151.91      143.05     31.83 o 
   7   5   6      378.97      413.49     48.56 o 
   8   5   6       34.11       57.09     26.25 o 
  -9   6   6       94.14       57.85     25.37 o 
  -8   6   6      555.06      543.44     49.44 o 
  -7   6   6        2.38        8.02     16.66 o 
  -6   6   6     3263.78     3398.00     95.91 o 
  -5   6   6      637.86      682.80     27.99 o 
  -4   6   6     7462.99     7249.59    105.95 o 
  -3   6   6     2767.75     2741.63     51.14 o 
  -2   6   6     2351.19     2359.78     52.89 o 
  -1   6   6      242.19      238.89     26.95 o 
   0   6   6      433.15      425.52     22.70 o 
   1   6   6       45.14       47.45     11.94 o 
   2   6   6      374.21      391.20     25.46 o 
   3   6   6        2.59       -0.45     10.88 o 
   4   6   6     2354.71     2396.36     60.39 o 
   5   6   6      330.14      312.94     39.24 o 
   6   6   6     2406.02     2292.07    161.77 o 
   7   6   6       62.99      102.39     37.22 o 
   8   6   6      959.74     1076.90     75.12 o 
  -8   7   6      523.83      557.72     51.93 o 
  -7   7   6       22.33       44.00     21.83 o 
  -6   7   6      208.33      236.98     79.23 o 
  -5   7   6      396.84      397.52     45.73 o 
  -4   7   6       53.57       51.89     11.58 o 
  -3   7   6      531.74      545.14     26.39 o 
  -2   7   6     2503.77     2541.19     57.30 o 
  -1   7   6      304.77      341.98     24.15 o 
   0   7   6     3513.98     3552.91     89.34 o 
   1   7   6      212.65      202.18     19.71 o 
   2   7   6     8551.88     8295.48    116.34 o 
   3   7   6        4.74       -3.12     12.01 o 
   4   7   6      990.04      986.43    112.71 o 
   5   7   6        1.16       -0.95     13.44 o 
   6   7   6      100.06       75.37     35.41 o 
   7   7   6      135.79      173.43     36.07 o 
  -8   8   6       24.37       -1.80     20.37 o 
  -7   8   6      806.50      870.26     70.83 o 
  -6   8   6       19.85       -1.34     15.64 o 
  -5   8   6     1594.40     1591.11     51.52 o 
  -4   8   6       10.00        5.53     11.67 o 
  -3   8   6     1424.61     1455.39     65.41 o 
  -2   8   6      315.63      352.20     26.06 o 
  -1   8   6      176.13      217.68     21.69 o 
   0   8   6       91.58       76.82     22.26 o 
   1   8   6      720.91      692.70     37.50 o 
   2   8   6      289.86      268.05     25.43 o 
   3   8   6     4017.26     3991.10     88.14 o 
   4   8   6      120.74      107.47     21.04 o 
   5   8   6     1878.64     2013.84     83.90 o 
   6   8   6        7.97       51.02     25.04 o 
   7   8   6      347.16      387.22     49.87 o 
  -7   9   6      105.74       55.88     24.61 o 
  -6   9   6      101.43       78.63     27.01 o 
  -5   9   6      446.77      418.42     29.40 o 
  -4   9   6      202.82      195.56     27.38 o 
  -3   9   6      855.40      840.66     34.48 o 
  -2   9   6      837.15      846.20     60.59 o 
  -1   9   6      565.90      577.55     44.04 o 
   0   9   6      398.43      448.73     40.72 o 
   1   9   6     1156.98     1209.24     58.97 o 
   2   9   6      257.20      274.50     48.91 o 
   3   9   6       34.38       33.61     16.18 o 
   4   9   6      601.43      667.46     76.97 o 
   5   9   6       56.89       53.53     27.90 o 
   6   9   6        1.92      -20.19     20.19 o 
   7   9   6      227.57      299.54     51.32 o 
  -7  10   6      124.04      128.02     39.02 o 
  -6  10   6     2581.00     2767.73     96.97 o 
  -5  10   6      325.22      346.98     43.87 o 
  -4  10   6     2119.18     2308.82     82.74 o 
  -3  10   6      489.01      511.00     30.08 o 
  -2  10   6     2269.66     2197.97     78.30 o 
  -1  10   6      618.96      632.02     54.62 o 
   0  10   6        2.17       -3.07     16.65 o 
   1  10   6      189.58      178.90     31.57 o 
   2  10   6     1054.12     1100.14     62.64 o 
   3  10   6      109.14       77.06     19.55 o 
   4  10   6      682.92      711.98     43.38 o 
   5  10   6        5.74        5.95     16.78 o 
   6  10   6     1164.81     1242.40    102.64 o 
  -6  11   6       93.75       96.94     23.75 o 
  -5  11   6       13.14      -13.84     16.28 o 
  -4  11   6        0.04        8.69     13.01 o 
  -3  11   6      107.74      108.93     30.01 o 
  -2  11   6       77.07       49.89     22.91 o 
  -1  11   6      535.46      551.89     48.99 o 
   0  11   6      711.60      660.81     52.61 o 
   1  11   6     1162.98     1069.15     64.28 o 
   2  11   6      651.69      619.22     52.38 o 
   3  11   6       98.88      140.23     31.14 o 
   4  11   6      152.48      152.87     26.89 o 
   5  11   6      172.54      177.23     28.81 o 
  -5  12   6     1053.58     1012.02     67.91 o 
  -4  12   6        5.41        4.62     18.01 o 
  -3  12   6      708.00      741.86     89.74 o 
  -2  12   6      353.41      323.55     66.33 o 
  -1  12   6        8.77        9.14     19.72 o 
   0  12   6        0.79       -2.72     18.46 o 
   1  12   6        0.30      -10.80     18.73 o 
   2  12   6      177.76      253.44     93.34 o 
   3  12   6      215.04      282.79     40.92 o 
   4  12   6      381.11      389.31     56.42 o 
  -4  13   6        5.12      -17.66     22.30 o 
  -3  13   6        5.21        5.53     22.10 o 
  -2  13   6      766.25      837.48     61.44 o 
  -1  13   6        3.69        5.18     21.32 o 
   0  13   6      438.90      519.81     51.56 o 
   1  13   6       53.69       75.11     29.25 o 
   2  13   6      325.66      301.44     43.92 o 
   3  13   6       10.80      -20.73     34.51 o 
  -2  14   6      194.44      245.55     41.68 o 
  -1  14   6       71.26       67.23     45.02 o 
   0  14   6       30.99       50.22     25.89 o 
   1  14   6       44.94       34.03     26.30 o 
   2  14   6      230.89      235.23     45.62 o 
  -9   0   7      754.05      913.58     84.64 o 
  -7   0   7     4941.55     5405.27    174.67 o 
  -5   0   7     4387.17     4220.28     89.22 o 
  -3   0   7      586.61      631.86     20.33 o 
  -1   0   7      553.63      669.63    123.95 o 
   1   0   7    10727.57    10592.67    146.54 o 
   3   0   7    15526.25    14743.30    203.19 o 
   5   0   7     6273.72     6236.04    439.68 o 
   7   0   7     2119.35     2102.08    121.25 o 
  -9   1   7      504.13      610.05     52.08 o 
  -8   1   7     1287.38     1245.31     61.95 o 
  -7   1   7        0.62       -0.97     13.79 o 
  -6   1   7       93.40      103.64     32.71 o 
  -5   1   7        0.30        7.24      7.70 o 
  -4   1   7      335.04      380.98     21.46 o 
  -3   1   7     3200.17     3133.70     45.02 o 
  -2   1   7     3251.62     3522.77     43.70 o 
  -1   1   7     6088.47     5907.41     63.56 o 
   0   1   7     6658.27     6479.21    123.37 o 
   1   1   7     6980.76     7103.08     79.58 o 
   2   1   7     1300.59     1346.88     33.05 o 
   3   1   7     1248.13     1248.23     33.72 o 
   4   1   7      236.76      206.80     18.46 o 
   5   1   7      167.43      130.49     26.65 o 
   6   1   7      221.94      190.61     32.48 o 
   7   1   7      268.72      200.43     48.32 o 
   8   1   7      439.91      550.58     56.24 o 
  -9   2   7        3.93       28.73     22.21 o 
  -8   2   7     1469.92     1545.61     68.04 o 
  -7   2   7      476.13      446.84     66.33 o 
  -6   2   7     2226.22     2178.19     56.74 o 
  -5   2   7      388.63      381.57     18.94 o 
  -4   2   7     2632.32     2674.88     46.95 o 
  -3   2   7      195.32      231.39     15.08 o 
  -2   2   7       75.32       73.95     12.48 o 
  -1   2   7     2230.13     2338.93     47.69 o 
   0   2   7     1152.48     1140.15     32.40 o 
   1   2   7      119.48      112.09     11.73 o 
   2   2   7     1454.18     1343.20     53.63 o 
   3   2   7      268.30      268.64     18.67 o 
   4   2   7     7365.16     7302.75     91.71 o 
   5   2   7       86.51       92.84     18.75 o 
   6   2   7     1426.70     1516.82     68.97 o 
   7   2   7      223.85      217.53     64.23 o 
   8   2   7       65.25       41.81     27.68 o 
  -9   3   7      947.80      937.00     60.84 o 
  -8   3   7       51.70       70.59     32.41 o 
  -7   3   7      275.19      321.73     28.66 o 
  -6   3   7      612.79      687.49     31.94 o 
  -5   3   7       48.25       46.31     10.92 o 
  -4   3   7     1151.90     1112.44     31.29 o 
  -3   3   7     5910.71     5978.87     72.59 o 
  -2   3   7      132.99      152.58     16.28 o 
  -1   3   7    11108.14    10762.07    124.61 o 
   0   3   7      362.94      375.06     16.27 o 
   1   3   7     3438.84     3285.67     50.77 o 
   2   3   7      184.58      193.60     15.96 o 
   3   3   7     2310.24     2306.06     46.83 o 
   4   3   7      167.35      165.20     17.29 o 
   5   3   7       71.85       85.29     17.99 o 
   6   3   7      100.26      101.19     26.92 o 
   7   3   7      296.96      337.67     44.66 o 
   8   3   7       63.07       82.28     55.52 o 
  -9   4   7      777.46      859.56     89.44 o 
  -8   4   7      901.04      847.25     43.94 o 
  -7   4   7     2432.62     2469.78     87.37 o 
  -6   4   7     2240.65     2383.62     97.90 o 
  -5   4   7     2421.55     2373.10     48.60 o 
  -4   4   7     4834.59     4703.19    104.98 o 
  -3   4   7      830.53      796.81     26.51 o 
  -2   4   7     1556.95     1468.69     50.04 o 
  -1   4   7      778.06      771.59     44.42 o 
   0   4   7     1065.05     1089.36     26.55 o 
   1   4   7     1448.50     1381.83     45.92 o 
   2   4   7      206.66      209.79     16.93 o 
   3   4   7     5410.44     5297.77     75.02 o 
   4   4   7     3562.23     3553.60     62.36 o 
   5   4   7     2912.78     2889.70     85.29 o 
   6   4   7     1030.12     1084.89     63.03 o 
   7   4   7      270.97      374.11     46.41 o 
   8   4   7      155.39      192.41     38.99 o 
  -9   5   7       18.83       59.42     36.62 o 
  -8   5   7      551.50      566.79     50.04 o 
  -7   5   7      722.86      770.21     40.44 o 
  -6   5   7       75.51      100.67     25.82 o 
  -5   5   7       36.19       56.57     14.27 o 
  -4   5   7      703.57      756.22     33.15 o 
  -3   5   7       21.79       15.61      9.49 o 
  -2   5   7     6089.38     6121.05    158.17 o 
  -1   5   7      167.56      166.95     23.34 o 
   0   5   7    11142.74    11312.96    170.63 o 
   1   5   7        0.15        3.98      8.99 o 
   2   5   7     3300.73     3294.84     56.49 o 
   3   5   7      138.68      132.20     20.27 o 
   4   5   7       11.76       17.12     10.83 o 
   5   5   7      416.39      437.77     50.69 o 
   6   5   7       16.56       56.13     32.11 o 
   7   5   7       52.04       49.92     26.49 o 
   8   5   7      261.80      297.05     48.06 o 
  -8   6   7      215.50      216.79     35.59 o 
  -7   6   7     1119.32     1110.65     61.47 o 
  -6   6   7     1365.53     1377.34     90.64 o 
  -5   6   7     1755.14     1767.96     52.28 o 
  -4   6   7        1.15       -2.84      9.39 o 
  -3   6   7      510.15      504.77     24.81 o 
  -2   6   7        0.08       -6.70      9.92 o 
  -1   6   7      370.17      378.30     36.62 o 
   0   6   7        7.42       10.48     20.11 o 
   1   6   7       13.39       -0.76     13.63 o 
   2   6   7      899.44      895.10     35.81 o 
   3   6   7      230.90      220.46     19.94 o 
   4   6   7      718.12      783.79     32.62 o 
   5   6   7     2045.13     1948.18     81.29 o 
   6   6   7      357.41      356.94     44.34 o 
   7   6   7      732.96      788.48     64.31 o 
  -8   7   7       17.21       38.73     23.67 o 
  -7   7   7      271.33      321.16     40.30 o 
  -6   7   7      304.57      302.68     36.62 o 
  -5   7   7      347.92      332.10     24.18 o 
  -4   7   7     2454.38     2356.81     52.42 o 
  -3   7   7      270.11      255.02     21.32 o 
  -2   7   7      879.96      839.46     35.46 o 
  -1   7   7     2775.58     2694.96     79.16 o 
   0   7   7     1871.12     1910.84    143.76 o 
   1   7   7     2332.58     2189.62     73.82 o 
   2   7   7      434.77      472.66     29.77 o 
   3   7   7       31.49       40.67     16.87 o 
   4   7   7      215.95      222.20     21.82 o 
   5   7   7       24.62       26.37     17.98 o 
   6   7   7      105.16       60.15     28.24 o 
   7   7   7       69.60       34.70     28.56 o 
  -7   8   7        0.08       -5.63     18.43 o 
  -6   8   7     1443.52     1645.95     72.03 o 
  -5   8   7       25.90       21.73     13.44 o 
  -4   8   7     2025.31     2135.92     52.10 o 
  -3   8   7      123.62       96.96     18.37 o 
  -2   8   7      811.61      847.02     37.70 o 
  -1   8   7      159.57      189.41     21.73 o 
   0   8   7       40.90       31.65     17.88 o 
   1   8   7      141.74      148.71     28.00 o 
   2   8   7     4048.59     4032.29    107.10 o 
   3   8   7      295.32      310.47     33.78 o 
   4   8   7     1790.84     1787.37     87.76 o 
   5   8   7      395.49      398.31     35.37 o 
   6   8   7     1531.75     1648.53     79.99 o 
   7   8   7       64.02      116.75     34.37 o 
  -7   9   7       14.05       30.05     20.25 o 
  -6   9   7        5.30       -3.76     13.04 o 
  -5   9   7      458.09      491.54     30.66 o 
  -4   9   7      672.17      711.34     33.94 o 
  -3   9   7     1013.77      990.78     57.39 o 
  -2   9   7     3894.09     4125.95    157.28 o 
  -1   9   7     1084.69     1069.46     55.72 o 
   0   9   7      975.08      929.74    106.84 o 
   1   9   7      612.76      563.71     51.02 o 
   2   9   7      724.34      766.55    118.55 o 
   3   9   7      203.01      207.17     53.12 o 
   4   9   7      331.84      413.93     34.78 o 
   5   9   7       22.77       39.96     19.80 o 
   6   9   7      199.69      241.41     41.54 o 
  -6  10   7        8.51        6.71     17.98 o 
  -5  10   7     1283.09     1267.26     52.72 o 
  -4  10   7      161.37      131.52     19.85 o 
  -3  10   7     1791.09     1871.24     58.66 o 
  -2  10   7      214.99      155.70     47.72 o 
  -1  10   7        6.39      -13.51     25.81 o 
   0  10   7       17.17       20.18     19.46 o 
   1  10   7        1.98       26.32     22.78 o 
   2  10   7       44.10       37.70     23.92 o 
   3  10   7      368.72      363.47     44.08 o 
   4  10   7      185.72      150.62     33.07 o 
   5  10   7      767.02      827.15     83.44 o 
  -6  11   7       44.61       36.79     20.57 o 
  -5  11   7       54.34       57.53     20.32 o 
  -4  11   7      346.15      374.23     36.56 o 
  -3  11   7       18.02       44.24     24.34 o 
  -2  11   7     1322.56     1286.73     71.13 o 
  -1  11   7      201.74      213.73     35.35 o 
   0  11   7      670.60      682.21     54.44 o 
   1  11   7      219.25      165.43     34.53 o 
   2  11   7      572.34      712.18     60.03 o 
   3  11   7      155.23      105.20     30.77 o 
   4  11   7        0.10        7.39     23.49 o 
   5  11   7        7.61       11.51     23.24 o 
  -5  12   7      249.50      277.65     44.51 o 
  -4  12   7      397.60      356.71     45.25 o 
  -3  12   7      420.16      432.31     48.43 o 
  -2  12   7      133.44      121.82     31.51 o 
  -1  12   7       37.43       20.65     23.49 o 
   0  12   7       10.42       30.48     24.18 o 
   1  12   7       35.21       13.92     30.91 o 
   2  12   7      138.81      217.46     38.97 o 
   3  12   7      185.45      102.77     69.33 o 
   4  12   7      276.76      323.24     46.81 o 
  -3  13   7      393.45      449.89     59.42 o 
  -2  13   7       18.29        8.27     23.59 o 
  -1  13   7      910.51      929.54     67.34 o 
   0  13   7       34.29       35.56     31.21 o 
   1  13   7      823.28      871.09     67.05 o 
   2  13   7        0.08      -17.43     22.02 o 
  -8   0   8     4811.57     5203.59    185.48 o 
  -6   0   8     2257.51     2549.27    112.85 o 
  -4   0   8     9342.23     9429.96    205.89 o 
  -2   0   8     1230.63     1239.34    106.54 o 
   0   0   8     3115.45     3152.37     68.47 o 
   2   0   8     5479.28     5505.76    105.25 o 
   4   0   8     6893.74     6902.81    165.97 o 
   6   0   8     3618.30     3546.29    150.66 o 
   8   0   8      368.20      418.98     75.03 o 
  -9   1   8      191.96      244.14     45.02 o 
  -8   1   8      312.54      328.58     40.53 o 
  -7   1   8       34.37       49.38     19.73 o 
  -6   1   8      155.94      136.08     32.71 o 
  -5   1   8     1026.40     1092.99     48.09 o 
  -4   1   8      429.54      488.90     34.81 o 
  -3   1   8     4226.47     4202.83     67.05 o 
  -2   1   8      876.37      832.27     29.47 o 
  -1   1   8     2599.97     2653.84     54.50 o 
   0   1   8     1222.76     1267.68     32.66 o 
   1   1   8        4.65       20.84      8.47 o 
   2   1   8     2632.03     2645.89     49.34 o 
   3   1   8      528.39      453.11     24.09 o 
   4   1   8      101.02      101.71     15.89 o 
   5   1   8      415.17      351.78     29.45 o 
   6   1   8       34.86       28.03     20.16 o 
   7   1   8      794.51      932.53    123.65 o 
   8   1   8      174.29      202.06     40.68 o 
  -9   2   8     1054.20     1067.33     66.62 o 
  -8   2   8      290.28      389.70     42.89 o 
  -7   2   8     3759.85     3632.79    241.90 o 
  -6   2   8       66.15       52.58     23.68 o 
  -5   2   8     3161.47     3233.31     66.35 o 
  -4   2   8      713.56      740.09     27.21 o 
  -3   2   8      688.25      658.14     56.09 o 
  -2   2   8      101.02       92.81     14.13 o 
  -1   2   8      570.48      600.69     28.40 o 
   0   2   8      776.12      720.96     22.59 o 
   1   2   8     7033.61     6838.14     81.32 o 
   2   2   8      432.57      474.57     23.65 o 
   3   2   8     8435.02     8724.90    125.28 o 
   4   2   8      589.28      646.22     29.01 o 
   5   2   8     1433.03     1345.92     48.66 o 
   6   2   8        0.43       -2.15     20.56 o 
   7   2   8      971.65      996.48     66.68 o 
   8   2   8       44.34       29.25     29.41 o 
  -9   3   8       12.62       12.16     20.25 o 
  -8   3   8      301.57      304.11     38.18 o 
  -7   3   8       15.94       29.61     19.04 o 
  -6   3   8        0.48       21.66     12.79 o 
  -5   3   8        6.08       13.86      9.97 o 
  -4   3   8     3628.50     3541.68     51.36 o 
  -3   3   8      124.41      142.52     23.26 o 
  -2   3   8     1135.22     1146.34     38.09 o 
  -1   3   8      270.90      274.75     22.09 o 
   0   3   8     5805.02     5437.12     85.43 o 
   1   3   8        1.63       -2.18      8.05 o 
   2   3   8     1106.89     1037.77     33.89 o 
   3   3   8      378.79      357.14     48.78 o 
   4   3   8        2.38        3.49     10.59 o 
   5   3   8      177.83      155.77     23.84 o 
   6   3   8      522.63      643.30     53.01 o 
   7   3   8       58.92       89.28     29.20 o 
   8   3   8      715.63      676.46     64.64 o 
  -8   4   8     1052.50      968.22     59.40 o 
  -7   4   8      983.25      974.10     54.95 o 
  -6   4   8     3938.34     3948.19     69.53 o 
  -5   4   8     2905.04     2906.78     55.63 o 
  -4   4   8     2421.03     2423.55     53.28 o 
  -3   4   8      290.76      376.53     25.13 o 
  -2   4   8     2591.35     2528.58     56.51 o 
  -1   4   8      712.08      684.64     31.96 o 
   0   4   8      901.02      908.66     35.78 o 
   1   4   8      362.64      393.13     26.94 o 
   2   4   8     4655.26     4654.74     69.27 o 
   3   4   8      996.92     1042.51     34.26 o 
   4   4   8     1427.87     1500.43     42.21 o 
   5   4   8      214.13      245.22     35.58 o 
   6   4   8      992.32      901.20     61.26 o 
   7   4   8      452.57      499.45     53.72 o 
  -8   5   8        2.16      -18.61     22.21 o 
  -7   5   8        6.96        6.08     13.95 o 
  -6   5   8      376.65      364.58     25.13 o 
  -5   5   8      235.80      273.22     19.50 o 
  -4   5   8      251.43      288.03     18.96 o 
  -3   5   8     2630.74     2824.39     62.19 o 
  -2   5   8      244.36      252.12     36.02 o 
  -1   5   8     3637.74     3502.16     89.44 o 
   0   5   8     1052.17     1036.03     39.16 o 
   1   5   8     1750.02     1633.32     70.46 o 
   2   5   8       23.79       45.74     12.28 o 
   3   5   8      346.60      323.64     33.73 o 
   4   5   8      349.84      394.20     27.50 o 
   5   5   8      174.56      169.01     24.80 o 
   6   5   8       96.98       97.74     28.71 o 
   7   5   8      534.84      603.35     98.44 o 
  -8   6   8      740.15      640.47     79.83 o 
  -7   6   8      415.77      378.39     42.29 o 
  -6   6   8      890.62      963.46     36.52 o 
  -5   6   8      602.71      672.27     36.21 o 
  -4   6   8       53.77       42.79     13.05 o 
  -3   6   8      835.93      907.19     37.44 o 
  -2   6   8      296.58      271.56     31.37 o 
  -1   6   8      119.20      156.59     26.50 o 
   0   6   8      650.36      710.73     96.04 o 
   1   6   8      969.70      978.31    102.34 o 
   2   6   8     1106.75      992.69     53.23 o 
   3   6   8      724.72      751.59     31.73 o 
   4   6   8     1965.15     2030.07     51.12 o 
   5   6   8      774.99      841.72     45.28 o 
   6   6   8      691.55      728.66     59.42 o 
   7   6   8       20.85        2.13     25.88 o 
  -8   7   8        4.20        8.28     21.41 o 
  -7   7   8       82.95       55.32     41.12 o 
  -6   7   8      510.65      498.33     36.11 o 
  -5   7   8      136.76      117.19     18.21 o 
  -4   7   8     1720.89     1622.37     48.34 o 
  -3   7   8     2010.76     2062.99     96.33 o 
  -2   7   8     3647.85     3559.90     94.13 o 
  -1   7   8     3476.98     3383.40    159.97 o 
   0   7   8      439.30      361.55     37.12 o 
   1   7   8      992.38     1018.73     54.96 o 
   2   7   8      255.32      253.56     33.52 o 
   3   7   8      471.21      529.89     35.42 o 
   4   7   8        8.63       21.68     12.82 o 
   5   7   8       47.75       36.11     18.98 o 
   6   7   8      661.44      711.31    105.94 o 
   7   7   8      112.23       53.05     32.12 o 
  -7   8   8      697.50      843.91     76.83 o 
  -6   8   8      330.20      265.54     30.21 o 
  -5   8   8      971.85     1043.83     43.23 o 
  -4   8   8       39.35       29.21     17.50 o 
  -3   8   8     1728.64     1772.69     54.67 o 
  -2   8   8       26.56       16.65     14.92 o 
  -1   8   8        8.27      -15.13     15.13 o 
   0   8   8      162.46      156.42     29.70 o 
   1   8   8      916.93      789.28     80.13 o 
   2   8   8      749.53      893.89     55.56 o 
   3   8   8     1850.72     1874.62     77.78 o 
   4   8   8       70.76       48.81     17.28 o 
   5   8   8      763.97      761.41     48.18 o 
   6   8   8       13.43       22.81     25.12 o 
  -7   9   8       67.41       89.42     20.50 o 
  -6   9   8      102.72       92.41     23.01 o 
  -5   9   8      533.82      547.71     32.98 o 
  -4   9   8      677.69      699.95     51.98 o 
  -3   9   8      926.89      970.09     44.32 o 
  -2   9   8     2218.52     2136.14     60.57 o 
  -1   9   8      325.13      372.85     55.22 o 
   0   9   8     1130.70     1192.63     61.44 o 
   1   9   8     1984.71     2143.66     82.31 o 
   2   9   8      368.40      431.70     45.20 o 
   3   9   8      277.13      348.46     93.94 o 
   4   9   8        0.38       -2.96     22.14 o 
   5   9   8       23.83        4.07     24.37 o 
   6   9   8       57.54       29.41     46.82 o 
  -6  10   8      599.69      632.68     44.84 o 
  -5  10   8       11.36       15.35     18.09 o 
  -4  10   8      135.32      126.13     23.04 o 
  -3  10   8      110.15      127.96     23.37 o 
  -2  10   8        9.19        4.90     20.36 o 
  -1  10   8       17.09      -12.73     17.43 o 
   0  10   8      214.97      161.90     32.41 o 
   1  10   8        3.44       17.98     20.11 o 
   2  10   8     1096.02     1089.20     67.03 o 
   3  10   8        2.32       -2.26     20.04 o 
   4  10   8      580.53      742.74     60.85 o 
   5  10   8       25.25       20.52     31.21 o 
  -5  11   8      415.72      476.94     40.77 o 
  -4  11   8       85.88       76.47     45.92 o 
  -3  11   8      840.51      808.90     91.84 o 
  -2  11   8      446.04      459.66     47.45 o 
  -1  11   8     1571.72     1594.43     75.99 o 
   0  11   8      105.86       77.25     27.62 o 
   1  11   8     1278.40     1396.48     72.97 o 
   2  11   8       81.02       59.02     28.27 o 
   3  11   8        1.00       11.00     25.51 o 
   4  11   8       29.03      -12.79     44.72 o 
  -4  12   8       61.36       59.57     28.84 o 
  -3  12   8      112.91      160.34     48.02 o 
  -2  12   8       60.49       50.12     35.11 o 
  -1  12   8        3.69       12.10     24.61 o 
   0  12   8       12.16        6.41     23.92 o 
   1  12   8       70.70       55.91     29.11 o 
   2  12   8        4.32       -4.33     25.09 o 
   3  12   8      217.24      202.03     41.45 o 
  -2  13   8      853.77      806.36     65.49 o 
  -1  13   8       26.32       12.01     26.50 o 
   0  13   8      531.30      617.38    144.66 o 
   1  13   8        2.48       13.11     26.97 o 
  -7   0   9     2861.05     2878.81    130.86 o 
  -5   0   9     4218.92     3977.87    130.25 o 
  -3   0   9      212.37      254.51     40.82 o 
  -1   0   9        8.56       12.01     18.61 o 
   1   0   9     1079.92     1046.65     97.84 o 
   3   0   9     2080.32     2099.35     70.53 o 
   5   0   9     1289.74     1280.34     89.44 o 
   7   0   9      526.17      489.81     73.83 o 
  -8   1   9       22.84       33.55     21.02 o 
  -7   1   9      404.94      324.10     38.82 o 
  -6   1   9     1220.35     1080.44     42.93 o 
  -5   1   9      636.78      578.71     32.56 o 
  -4   1   9     6892.89     6929.54    127.33 o 
  -3   1   9      732.89      823.05     42.62 o 
  -2   1   9     4091.68     4092.02    233.50 o 
  -1   1   9     1750.41     1717.69     53.11 o 
   0   1   9     2328.50     2206.11     69.00 o 
   1   1   9      109.38      123.04     14.65 o 
   2   1   9      412.46      472.09     24.95 o 
   3   1   9      211.80      213.98     20.88 o 
   4   1   9     1122.34     1120.37     37.25 o 
   5   1   9      231.86      216.93     26.85 o 
   6   1   9      407.95      546.44     50.06 o 
   7   1   9      156.89      214.28     39.48 o 
  -8   2   9     2112.55     2326.79     88.48 o 
  -7   2   9      179.74      255.04     36.92 o 
  -6   2   9     3221.93     3301.01     74.43 o 
  -5   2   9      274.02      274.04     29.21 o 
  -4   2   9     2523.22     2377.95     94.84 o 
  -3   2   9        8.75        4.47     13.93 o 
  -2   2   9       11.36        6.95     11.10 o 
  -1   2   9       68.47       54.81     27.49 o 
   0   2   9     2056.53     2200.44     53.36 o 
   1   2   9     2078.67     1951.71     51.63 o 
   2   2   9     2035.82     2044.97     45.42 o 
   3   2   9     1529.26     1559.13     41.73 o 
   4   2   9     3755.86     3644.46     66.88 o 
   5   2   9        3.39        2.45     14.15 o 
   6   2   9     1402.49     1442.89     71.67 o 
   7   2   9       50.65       51.94     28.11 o 
  -8   3   9      116.15       74.03     25.37 o 
  -7   3   9      697.46      758.74     53.16 o 
  -6   3   9      814.05      764.54     39.07 o 
  -5   3   9      594.11      613.22     34.01 o 
  -4   3   9      364.22      372.85     33.50 o 
  -3   3   9     2216.19     2175.25     53.26 o 
  -2   3   9     1938.76     1897.58     49.61 o 
  -1   3   9     4816.12     4848.52     83.26 o 
   0   3   9      691.20      719.55     33.85 o 
   1   3   9      934.52      934.32     50.01 o 
   2   3   9       82.73      103.33     16.98 o 
   3   3   9        5.48       16.29     11.22 o 
   4   3   9      276.53      273.38     23.05 o 
   5   3   9     1142.03     1148.00     66.14 o 
   6   3   9      266.38      247.74     40.07 o 
   7   3   9     1155.09     1273.34     75.29 o 
  -8   4   9      543.38      440.47     46.41 o 
  -7   4   9      758.75      813.84     54.00 o 
  -6   4   9      165.76      167.74     26.39 o 
  -5   4   9     1519.89     1496.98     49.02 o 
  -4   4   9      106.04      143.70     15.54 o 
  -3   4   9      946.34      871.57     60.70 o 
  -2   4   9       91.35       97.04     17.32 o 
  -1   4   9      120.55      107.47     18.48 o 
   0   4   9     1411.21     1433.79     45.73 o 
   1   4   9       25.09       29.69     13.54 o 
   2   4   9       18.70       30.76     13.89 o 
   3   4   9      429.78      440.05     26.18 o 
   4   4   9      334.19      362.24     27.64 o 
   5   4   9     1039.16     1123.44     48.31 o 
   6   4   9      280.58      276.89     40.74 o 
   7   4   9       78.34       49.34     30.01 o 
  -8   5   9       14.33       31.81     33.01 o 
  -7   5   9       13.85       11.34     18.88 o 
  -6   5   9      484.62      483.90     39.07 o 
  -5   5   9       72.85       58.37     12.54 o 
  -4   5   9     1860.67     1924.33     41.51 o 
  -3   5   9      816.18      796.95     37.26 o 
  -2   5   9     2481.17     2409.15     59.64 o 
  -1   5   9      697.95      642.65     48.48 o 
   0   5   9     2745.51     2674.89     64.41 o 
   1   5   9      137.17      108.53     19.02 o 
   2   5   9        0.86       11.02     13.25 o 
   3   5   9      436.98      446.25     32.30 o 
   4   5   9      864.49      898.37     37.95 o 
   5   5   9      131.55      140.64     24.96 o 
   6   5   9      568.81      594.23     55.29 o 
   7   5   9       59.29       55.28     56.42 o 
  -7   6   9     1263.65     1417.20     99.04 o 
  -6   6   9      884.13      959.19     74.42 o 
  -5   6   9      946.02      938.42     32.04 o 
  -4   6   9      526.77      433.08     56.84 o 
  -3   6   9       99.45      106.98     16.14 o 
  -2   6   9       60.70       67.19     20.50 o 
  -1   6   9     1134.59     1089.50     42.62 o 
   0   6   9       85.18       80.78     17.99 o 
   1   6   9     2010.50     1926.09     57.25 o 
   2   6   9      987.18      992.74     50.49 o 
   3   6   9     3038.91     3303.97     77.45 o 
   4   6   9      308.53      320.00     29.98 o 
   5   6   9     1200.38     1192.85     52.72 o 
   6   6   9      183.07      184.35     58.82 o 
  -7   7   9       24.12       52.82     36.02 o 
  -6   7   9       11.23        3.55     13.64 o 
  -5   7   9     2187.17     2080.75     53.08 o 
  -4   7   9      278.04      294.77     27.67 o 
  -3   7   9     3151.15     3319.85     75.02 o 
  -2   7   9      202.34      191.06     23.57 o 
  -1   7   9     2949.97     2808.86     85.28 o 
   0   7   9      504.32      476.08     41.99 o 
   1   7   9     1202.17     1188.57     47.61 o 
   2   7   9      656.33      604.10     37.81 o 
   3   7   9        5.52      -13.15     13.15 o 
   4   7   9       57.49       36.78     17.72 o 
   5   7   9      278.51      355.14     45.56 o 
   6   7   9        0.89      -19.81     34.21 o 
  -7   8   9      106.54       72.17     23.07 o 
  -6   8   9      549.02      622.02     47.57 o 
  -5   8   9      193.20      160.34     20.99 o 
  -4   8   9      216.28      237.81     27.70 o 
  -3   8   9      201.36      245.25     26.59 o 
  -2   8   9       70.44       66.41     18.77 o 
  -1   8   9        3.65        3.50     17.54 o 
   0   8   9      868.13      853.42     80.73 o 
   1   8   9        0.78       -2.08     17.85 o 
   2   8   9     1729.39     1714.01     81.33 o 
   3   8   9       80.57       64.20     19.39 o 
   4   8   9      196.24      259.33     34.23 o 
   5   8   9      210.43      159.14     63.03 o 
  -6   9   9      188.45      168.45     27.33 o 
  -5   9   9      340.59      338.00     28.88 o 
  -4   9   9      115.10      150.78     24.23 o 
  -3   9   9      691.27      616.90     38.61 o 
  -2   9   9      643.73      657.44     38.67 o 
  -1   9   9      937.00     1018.38    139.26 o 
   0   9   9      284.39      299.17     39.99 o 
   1   9   9      545.37      578.09     50.91 o 
   2   9   9      138.99       81.17     27.97 o 
   3   9   9      178.95      200.24     36.03 o 
   4   9   9        6.29       -1.56     17.63 o 
   5   9   9       52.97       23.68     27.43 o 
  -5  10   9       52.20       26.87     25.51 o 
  -4  10   9        0.05       -5.13     15.41 o 
  -3  10   9       57.89       41.72     22.30 o 
  -2  10   9        0.07        5.34     38.12 o 
  -1  10   9      727.86      788.28     58.41 o 
   0  10   9      103.40      116.30     30.17 o 
   1  10   9     1320.63     1543.82    192.38 o 
   2  10   9      261.53      242.70     57.92 o 
   3  10   9     1056.17     1085.26     96.04 o 
   4  10   9       37.45       38.27     21.74 o 
  -4  11   9      207.05      260.65     41.10 o 
  -3  11   9      384.33      377.59     46.97 o 
  -2  11   9      968.51      914.87     63.14 o 
  -1  11   9      515.47      597.66     88.24 o 
   0  11   9      447.75      455.36    144.66 o 
   1  11   9      164.73      145.89     35.91 o 
   2  11   9      153.48      138.71     35.62 o 
   3  11   9        7.68       -4.55     30.31 o 
  -3  12   9        0.38       18.25     33.31 o 
  -2  12   9       55.21       85.64     46.22 o 
  -1  12   9       47.43       53.10     26.67 o 
   0  12   9      124.41       81.11     30.94 o 
   1  12   9      113.69       75.17     33.15 o 
   2  12   9      262.77      283.57     46.85 o 
  -8   0  10      968.95      973.61     90.04 o 
  -6   0  10      228.12      172.27     40.82 o 
  -4   0  10       29.95       68.43     30.61 o 
  -2   0  10      160.07      192.68     39.02 o 
   0   0  10     3644.60     3360.21    126.65 o 
   2   0  10     2079.93     2053.18     67.15 o 
   4   0  10     1111.72     1086.15    108.05 o 
   6   0  10       13.84       40.22     35.41 o 
  -8   1  10      108.26       76.42     26.22 o 
  -7   1  10      490.68      512.54     47.96 o 
  -6   1  10      939.84      956.70     44.25 o 
  -5   1  10     2817.94     2838.53     82.34 o 
  -4   1  10     2741.49     2810.52     81.27 o 
  -3   1  10     3953.84     3881.80     96.55 o 
  -2   1  10     4247.48     4185.07    101.01 o 
  -1   1  10     4832.41     4657.91    172.27 o 
   0   1  10      429.83      543.02     40.07 o 
   1   1  10      117.20      132.69     19.62 o 
   2   1  10       39.71       44.21     14.72 o 
   3   1  10      206.19      191.04     20.16 o 
   4   1  10      475.95      455.72     28.36 o 
   5   1  10      132.21      126.24     30.46 o 
   6   1  10      251.44      240.77     38.40 o 
   7   1  10     1064.36     1140.11     72.82 o 
  -8   2  10      320.82      316.65     42.87 o 
  -7   2  10      757.12      657.17     98.14 o 
  -6   2  10       17.70       12.45     12.79 o 
  -5   2  10      653.13      656.21     36.82 o 
  -4   2  10      653.93      634.52     44.72 o 
  -3   2  10        0.27      -16.86     34.51 o 
  -2   2  10        2.59        6.78     15.06 o 
  -1   2  10       15.66       13.33     31.21 o 
   0   2  10      324.34      286.01     25.10 o 
   1   2  10     1249.59     1132.92     42.50 o 
   2   2  10      693.66      757.23     37.39 o 
   3   2  10     2024.13     2064.47     53.11 o 
   4   2  10      181.77      168.13     20.81 o 
   5   2  10      106.18       82.39     21.04 o 
   6   2  10      107.89       75.64     35.41 o 
   7   2  10       37.32      -13.83     24.40 o 
  -8   3  10      113.50       93.46     28.40 o 
  -7   3  10        0.46        0.25     26.11 o 
  -6   3  10      767.26      815.38     41.92 o 
  -5   3  10      450.26      527.98     55.94 o 
  -4   3  10     4131.64     4057.55     99.51 o 
  -3   3  10     1799.24     1685.02     64.53 o 
  -2   3  10     2090.77     2206.56     73.00 o 
  -1   3  10      567.46      587.69     33.08 o 
   0   3  10     1412.74     1331.43     49.82 o 
   1   3  10      940.21      862.79     39.56 o 
   2   3  10       55.88       54.22     16.29 o 
   3   3  10       50.30       41.48     15.76 o 
   4   3  10      769.34      866.03     55.02 o 
   5   3  10        6.36       18.54     16.87 o 
   6   3  10     1010.22      906.38     64.31 o 
  -7   4  10      392.35      387.20     95.14 o 
  -6   4  10       92.07       47.29     24.61 o 
  -5   4  10      175.73      163.18     26.15 o 
  -4   4  10      158.59      110.43     19.14 o 
  -3   4  10     1274.75     1193.38     54.44 o 
  -2   4  10      311.69      306.31     37.17 o 
  -1   4  10     1138.23     1097.54     64.86 o 
   0   4  10      530.59      484.63     31.89 o 
   1   4  10      940.12      884.22     43.73 o 
   2   4  10     1055.66     1023.04     42.61 o 
   3   4  10     1660.99     1706.95     55.68 o 
   4   4  10      283.34      319.69     30.71 o 
   5   4  10      224.22      173.62     34.68 o 
   6   4  10        2.04       -1.02     22.63 o 
  -7   5  10      446.65      415.52     43.74 o 
  -6   5  10      162.71      210.28     49.82 o 
  -5   5  10     1354.97     1408.77     64.10 o 
  -4   5  10        0.94       -2.13     11.85 o 
  -3   5  10     4690.88     4811.67     90.00 o 
  -2   5  10       20.03       29.71     14.18 o 
  -1   5  10     2022.83     2018.39     57.63 o 
   0   5  10      105.19       68.19     17.46 o 
   1   5  10      154.69      152.81     21.94 o 
   2   5  10      143.11      163.74     23.86 o 
   3   5  10      471.14      518.22     36.54 o 
   4   5  10       13.39        4.26     15.74 o 
   5   5  10      418.89      427.82     51.92 o 
   6   5  10      209.31      234.10     60.03 o 
  -7   6  10       93.02      140.46     43.22 o 
  -6   6  10     1015.62      989.92     59.15 o 
  -5   6  10        1.02        6.05     13.79 o 
  -4   6  10      254.72      266.49     24.26 o 
  -3   6  10       70.60       55.32     14.45 o 
  -2   6  10        1.42       -3.31     12.85 o 
  -1   6  10        4.04       -3.08     13.06 o 
   0   6  10     1271.69     1315.04     48.83 o 
   1   6  10      637.84      660.82     39.14 o 
   2   6  10     1643.53     1542.00     54.67 o 
   3   6  10      176.83      179.47     24.93 o 
   4   6  10     1180.68     1118.21     49.87 o 
   5   6  10       94.55       84.00     30.52 o 
   6   6  10      320.06      417.78     74.43 o 
  -6   7  10      474.78      532.26     48.06 o 
  -5   7  10       73.21       65.38     18.56 o 
  -4   7  10     1161.39     1226.60     42.31 o 
  -3   7  10        0.49       -2.58     10.84 o 
  -2   7  10     3228.50     3311.20     78.52 o 
  -1   7  10      185.27      121.50     39.56 o 
   0   7  10      403.64      417.40     34.14 o 
   1   7  10       19.08       23.10     16.40 o 
   2   7  10       82.45       92.11     21.67 o 
   3   7  10       25.39       16.66     16.29 o 
   4   7  10        0.87        5.57     17.58 o 
   5   7  10       63.92       96.23     30.05 o 
  -6   8  10        4.64       13.46     21.11 o 
  -5   8  10      131.51      142.87     20.92 o 
  -4   8  10        0.24       17.80     15.88 o 
  -3   8  10        9.39        6.66     14.54 o 
  -2   8  10        5.79       11.42     15.10 o 
  -1   8  10     1541.10     1554.36     72.63 o 
   0   8  10       49.57       80.73     26.58 o 
   1   8  10     1889.06     1984.10     64.97 o 
   2   8  10        0.66        8.56     15.58 o 
   3   8  10      959.20     1023.90     51.33 o 
   4   8  10        2.76       28.40     18.51 o 
   5   8  10      491.70      518.64     55.55 o 
  -5   9  10      797.76      828.88     47.38 o 
  -4   9  10      246.45      239.72     51.13 o 
  -3   9  10      676.99      708.33     42.71 o 
  -2   9  10      170.91      159.74     32.98 o 
  -1   9  10      226.09      232.55     45.62 o 
   0   9  10      244.83      209.93     36.57 o 
   1   9  10      100.04       10.32     22.04 o 
   2   9  10       45.45       40.83     20.65 o 
   3   9  10      139.84      160.19     26.99 o 
   4   9  10       33.10       47.60     20.06 o 
  -4  10  10       46.80       37.50     20.81 o 
  -3  10  10       15.95        1.85     21.96 o 
  -2  10  10       91.63       18.63     36.92 o 
  -1  10  10        4.25      -22.08     33.01 o 
   0  10  10      356.10      403.03     48.19 o 
   1  10  10        4.39      -19.98     19.98 o 
   2  10  10     1241.98     1117.98    158.47 o 
   3  10  10       19.04       10.86     29.56 o 
  -3  11  10      204.92      246.24     40.83 o 
  -2  11  10      203.76      172.63     51.02 o 
  -1  11  10       58.35       34.57     26.75 o 
   0  11  10      109.49       80.62     30.67 o 
   1  11  10       40.50       27.20     27.43 o 
   2  11  10        9.87      -14.35     22.53 o 
  -7   0  11      282.59      354.15     61.23 o 
  -5   0  11      285.21      354.75     53.42 o 
  -3   0  11      931.96      965.21     72.63 o 
  -1   0  11     3412.49     3557.70    137.46 o 
   1   0  11     4911.50     5227.60    170.47 o 
   3   0  11     2528.50     2684.33    119.45 o 
   5   0  11      113.80       87.04     40.22 o 
  -7   1  11      143.76      155.25     30.95 o 
  -6   1  11      337.75      308.24     30.77 o 
  -5   1  11      890.72      883.82     51.57 o 
  -4   1  11     2350.21     2301.69     91.54 o 
  -3   1  11     2238.74     2134.29     74.04 o 
  -2   1  11      279.77      219.73     30.24 o 
  -1   1  11     2475.53     2541.09     81.28 o 
   0   1  11      400.18      376.74     40.82 o 
   1   1  11      355.49      311.81     35.85 o 
   2   1  11      444.63      356.27     37.56 o 
   3   1  11       57.02       45.62     17.06 o 
   4   1  11      364.83      438.73     34.41 o 
   5   1  11      133.81      163.85     36.62 o 
   6   1  11      323.20      299.00     43.43 o 
  -7   2  11       40.14       17.24     18.04 o 
  -6   2  11       26.30       20.92     24.74 o 
  -5   2  11       17.49        6.53     13.12 o 
  -4   2  11      295.29      317.12     36.29 o 
  -3   2  11       10.78        5.22     15.28 o 
  -2   2  11     1154.04     1203.88    127.25 o 
  -1   2  11      252.39      244.52     32.88 o 
   0   2  11     3741.89     3861.92    185.78 o 
   1   2  11      215.65      163.19     36.62 o 
   2   2  11      619.99      691.42     38.43 o 
   3   2  11      166.03      165.81     24.13 o 
   4   2  11       88.91       41.84     22.40 o 
   5   2  11        2.62       19.88     22.70 o 
   6   2  11       37.86       76.65     30.13 o 
  -7   3  11      930.91     1044.97     81.63 o 
  -6   3  11       42.44       16.63     18.04 o 
  -5   3  11     1472.92     1527.76     53.86 o 
  -4   3  11        1.10        2.87     22.21 o 
  -3   3  11     1768.33     1638.07     66.21 o 
  -2   3  11       64.48      125.12     26.10 o 
  -1   3  11     1387.17     1370.02     61.93 o 
   0   3  11      436.87      423.68     40.94 o 
   1   3  11      117.83       92.67     19.61 o 
   2   3  11        1.62        1.93     14.31 o 
   3   3  11      299.64      234.77     27.48 o 
   4   3  11       19.96        7.38     18.86 o 
   5   3  11      750.16      773.28     56.99 o 
   6   3  11       20.39       22.81     36.02 o 
  -7   4  11      224.56      230.20     37.32 o 
  -6   4  11      175.74      224.23     47.12 o 
  -5   4  11       34.69       29.67     20.45 o 
  -4   4  11       34.05       19.81     17.83 o 
  -3   4  11      926.59      965.23     55.18 o 
  -2   4  11      186.11      197.84     30.24 o 
  -1   4  11     3528.17     3609.26    135.06 o 
   0   4  11     1774.05     1694.45     54.33 o 
   1   4  11     1455.28     1592.87     77.15 o 
   2   4  11      985.95     1042.84     46.20 o 
   3   4  11      823.22      860.34     55.36 o 
   4   4  11      768.19      648.59     41.20 o 
   5   4  11      228.41      171.21     34.78 o 
  -7   5  11       53.41       70.90     26.08 o 
  -6   5  11      960.06     1030.03     61.01 o 
  -5   5  11       33.74       18.05     15.17 o 
  -4   5  11     1550.98     1527.33     76.76 o 
  -3   5  11        7.41       -1.27     15.88 o 
  -2   5  11     2104.77     2016.45     74.47 o 
  -1   5  11        0.81        6.25     13.51 o 
   0   5  11      554.84      496.08     34.63 o 
   1   5  11      341.53      294.93     33.77 o 
   2   5  11       16.00        7.21     15.49 o 
   3   5  11      131.71      125.71     24.17 o 
   4   5  11      378.73      376.40     39.75 o 
   5   5  11       32.00       48.07     24.61 o 
  -6   6  11        0.90        1.69     20.25 o 
  -5   6  11      369.18      361.22     33.41 o 
  -4   6  11        8.80        1.69     13.14 o 
  -3   6  11       25.90       26.45     23.41 o 
  -2   6  11      732.06      788.35     42.35 o 
  -1   6  11      335.98      307.62     30.70 o 
   0   6  11      338.66      351.56     32.30 o 
   1   6  11      732.69      626.65     39.91 o 
   2   6  11      663.38      703.93     42.69 o 
   3   6  11      597.30      608.55     40.69 o 
   4   6  11        8.30       21.72     19.52 o 
   5   6  11       28.60        4.36     23.92 o 
  -6   7  11      221.53      130.17     40.82 o 
  -5   7  11      672.91      641.95     41.09 o 
  -4   7  11      461.52      453.98     35.60 o 
  -3   7  11      645.61      618.50     49.90 o 
  -2   7  11      230.70      212.64     43.47 o 
  -1   7  11      112.68       75.13     37.80 o 
   0   7  11        2.96      -13.67     13.67 o 
   1   7  11       66.27       56.80     19.80 o 
   2   7  11       35.68       32.65     18.08 o 
   3   7  11       79.06       86.10     22.23 o 
   4   7  11      173.49      183.23     29.40 o 
  -5   8  11      130.47      129.12     25.12 o 
  -4   8  11       47.77       35.61     17.43 o 
  -3   8  11       15.30       23.13     14.93 o 
  -2   8  11      340.03      377.62     29.06 o 
  -1   8  11      309.78      314.55     32.85 o 
   0   8  11     1015.26     1110.16     55.81 o 
   1   8  11      168.04      170.07     26.23 o 
   2   8  11     1480.74     1646.28     78.85 o 
   3   8  11       29.70       61.06     22.75 o 
   4   8  11      416.56      492.27     41.72 o 
  -4   9  11      568.54      534.29     55.02 o 
  -3   9  11      170.89      189.97     30.50 o 
  -2   9  11      559.02      611.78     45.30 o 
  -1   9  11       29.64       25.97     17.34 o 
   0   9  11      303.62      315.70     34.49 o 
   1   9  11       15.52       27.60     24.76 o 
   2   9  11       11.82      -21.46     21.46 o 
   3   9  11       33.85       19.45     20.18 o 
  -3  10  11        1.73        9.12     24.52 o 
  -2  10  11        0.23       -1.67     23.18 o 
  -1  10  11      199.08      178.60     37.32 o 
   0  10  11       20.95       -9.45     37.82 o 
   1  10  11      578.41      606.09     45.93 o 
   2  10  11       40.51       22.06     20.28 o 
  -6   0  12      193.40      124.79     27.26 o 
  -4   0  12       59.85       57.62     33.01 o 
  -2   0  12      507.04      507.21     64.23 o 
   0   0  12     2504.75     2587.09    121.85 o 
   2   0  12     3043.28     3114.71    135.06 o 
   4   0  12      475.98      509.61     66.63 o 
  -7   1  12      585.87      582.80     53.27 o 
  -6   1  12        4.29       -2.78     13.76 o 
  -5   1  12      680.08      704.17     50.30 o 
  -4   1  12      352.90      418.32     41.54 o 
  -3   1  12       60.98       65.58     22.68 o 
  -2   1  12      430.14      427.05     80.43 o 
  -1   1  12      287.17      304.89     37.17 o 
   0   1  12       45.34       34.70     20.50 o 
   1   1  12      391.23      410.49     87.04 o 
   2   1  12        6.43        6.65     18.04 o 
   3   1  12      291.50      381.49     41.49 o 
   4   1  12       27.28       26.60     22.21 o 
   5   1  12      318.39      258.11     60.63 o 
  -6   2  12        2.18       19.49     21.31 o 
  -5   2  12        1.43       -2.59     20.41 o 
  -4   2  12       53.46       41.74     22.14 o 
  -3   2  12     1967.92     2060.16    186.38 o 
  -2   2  12      504.27      444.91     61.83 o 
  -1   2  12     3020.57     3084.16    250.91 o 
   0   2  12      591.14      515.66     46.17 o 
   1   2  12     2046.67     1950.52     75.89 o 
   2   2  12      142.84       85.27     25.42 o 
   3   2  12     1329.28     1447.81     67.27 o 
   4   2  12        8.72        7.22     17.32 o 
   5   2  12      108.09      161.47     49.22 o 
  -6   3  12      588.14      478.67     46.67 o 
  -5   3  12        2.19        1.73     14.30 o 
  -4   3  12     1594.43     1600.92     68.72 o 
  -3   3  12       13.74      -16.98     16.98 o 
  -2   3  12      791.60      849.43     55.33 o 
  -1   3  12       48.60       48.93     22.70 o 
   0   3  12        0.98       16.48     19.14 o 
   1   3  12       33.09       20.36     30.91 o 
   2   3  12      231.46      247.57     47.12 o 
   3   3  12      257.75      248.99     30.30 o 
   4   3  12      825.67      888.75     48.47 o 
   5   3  12       43.73       91.84     44.42 o 
  -6   4  12      178.43      211.67     35.72 o 
  -5   4  12       29.69        5.21     15.81 o 
  -4   4  12      151.24      121.95     28.22 o 
  -3   4  12       86.36       70.43     23.24 o 
  -2   4  12     1437.91     1358.85     68.73 o 
  -1   4  12      252.74      196.57     31.99 o 
   0   4  12     1098.82     1191.92    168.97 o 
   1   4  12      153.50      125.90     35.11 o 
   2   4  12     1289.91     1210.91     50.24 o 
   3   4  12      718.84      748.20     44.00 o 
   4   4  12      618.52      703.23     68.40 o 
   5   4  12       45.15       44.06     34.51 o 
  -6   5  12       60.76       56.53     25.80 o 
  -5   5  12      689.81      723.20     43.84 o 
  -4   5  12      319.13      328.87     32.50 o 
  -3   5  12      844.68      767.99     53.43 o 
  -2   5  12       43.06       85.09     25.61 o 
  -1   5  12      249.41      258.65     38.72 o 
   0   5  12        0.02        1.97     16.53 o 
   1   5  12       54.24       55.12     36.81 o 
   2   5  12       11.20      -15.58     15.58 o 
   3   5  12      462.93      552.40     41.02 o 
   4   5  12      247.01      316.41     49.96 o 
  -5   6  12      151.09      153.67     25.02 o 
  -4   6  12      183.12      198.10     27.22 o 
  -3   6  12      157.92      232.89     58.52 o 
  -2   6  12      364.63      395.31     43.04 o 
  -1   6  12      640.94      670.57     85.84 o 
   0   6  12     1096.68     1145.03    100.39 o 
   1   6  12      849.98      886.75     47.77 o 
   2   6  12      368.14      379.19     36.83 o 
   3   6  12      148.66      229.83     30.69 o 
   4   6  12       67.11       75.93     24.13 o 
  -5   7  12      357.71      385.53     36.56 o 
  -4   7  12      383.62      382.04     35.56 o 
  -3   7  12      295.54      189.19     26.56 o 
  -2   7  12      314.58      306.51     40.32 o 
  -1   7  12      322.82      318.79     33.44 o 
   0   7  12        1.56       -1.91     15.60 o 
   1   7  12       87.70       87.91     22.94 o 
   2   7  12      376.86      472.27     40.30 o 
   3   7  12       45.55       78.68     23.23 o 
  -4   8  12       11.18       11.02     16.39 o 
  -3   8  12       14.28       19.58     21.98 o 
  -2   8  12      125.53       81.26     21.07 o 
  -1   8  12      294.07      294.73     50.79 o 
   0   8  12       55.33       64.83     22.30 o 
   1   8  12      400.63      456.36     40.05 o 
   2   8  12      196.39      236.20     39.40 o 
  -3   9  12      359.22      342.90     34.53 o 
  -2   9  12      112.84       68.97     21.79 o 
  -1   9  12       77.05       66.55     22.91 o 
   0   9  12        2.74      -12.00     17.13 o 
   1   9  12        0.85       -0.96     19.35 o 
  -5   0  13       32.38       55.82     36.02 o 
  -3   0  13      170.78      103.84     40.22 o 
  -1   0  13      802.28      737.71     79.23 o 
   1   0  13      946.11      988.62     87.04 o 
   3   0  13      223.31      162.07     46.82 o 
  -6   1  13      632.54      703.38     56.43 o 
  -5   1  13      116.83      137.07     30.13 o 
  -4   1  13      925.25      928.84    109.85 o 
  -3   1  13        8.53       -3.06     18.86 o 
  -2   1  13       30.97       21.14     21.01 o 
  -1   1  13      294.50      370.34     47.42 o 
   0   1  13      190.38      269.65     37.94 o 
   1   1  13      177.31      158.09     40.22 o 
   2   1  13      168.41      173.85     47.12 o 
   3   1  13      260.12      304.63    111.35 o 
   4   1  13      896.99      917.66     61.30 o 
  -6   2  13      142.62      148.65     32.30 o 
  -5   2  13        2.15        5.42     23.41 o 
  -4   2  13       81.52        7.10     21.41 o 
  -3   2  13      223.64      257.78     38.20 o 
  -2   2  13      576.19      677.05     70.83 o 
  -1   2  13      877.25      928.27     60.27 o 
   0   2  13     1909.34     1942.96     86.74 o 
   1   2  13      144.56      105.40     30.01 o 
   2   2  13      991.83     1070.36     63.88 o 
   3   2  13       76.72      121.08     40.52 o 
   4   2  13      225.30      180.28     34.80 o 
  -5   3  13     1142.14     1149.62     53.11 o 
  -4   3  13       12.78       25.97     20.75 o 
  -3   3  13      365.45      261.72     37.56 o 
  -2   3  13       30.39       32.07     20.85 o 
  -1   3  13       49.38       48.00     22.90 o 
   0   3  13       12.10      -11.00     18.29 o 
   1   3  13      374.27      411.62     45.63 o 
   2   3  13      292.75      309.13     47.12 o 
   3   3  13      814.97      882.27     67.23 o 
   4   3  13      114.20       38.94     27.01 o 
  -5   4  13        0.94        2.88     15.89 o 
  -4   4  13      361.96      358.28     41.73 o 
  -3   4  13      133.49      153.87     31.19 o 
  -2   4  13       68.63      104.46     27.58 o 
  -1   4  13      499.71      410.19     53.72 o 
   0   4  13      500.97      467.46     50.12 o 
   1   4  13      528.21      485.43     70.23 o 
   2   4  13      171.67      194.92     37.82 o 
   3   4  13      120.38      130.51     30.55 o 
  -5   5  13       40.59       21.72     19.07 o 
  -4   5  13      480.90      464.22     48.14 o 
  -3   5  13      131.21       65.31     39.02 o 
  -2   5  13      164.19       90.81     27.01 o 
  -1   5  13      383.51      300.52     40.76 o 
   0   5  13      203.54      269.83     41.42 o 
   1   5  13       50.73       62.72     25.66 o 
   2   5  13      384.07      462.29     63.63 o 
   3   5  13        8.66       -1.88     23.16 o 
  -4   6  13        2.82       -0.45     15.58 o 
  -3   6  13      692.27      588.45     53.03 o 
  -2   6  13      294.10      301.03     42.02 o 
  -1   6  13      672.81      676.89     55.58 o 
   0   6  13      391.18      513.49     62.43 o 
   1   6  13      572.22      579.63     67.23 o 
   2   6  13      250.51      293.39     43.62 o 
  -3   7  13      413.78      411.33     37.30 o 
  -2   7  13      121.42      126.63     31.21 o 
  -1   7  13        5.15        4.46     20.04 o 
   0   7  13       28.80        0.20     20.13 o 
   1   7  13       40.97       40.56     30.91 o 
  -1   8  13       12.67        9.76     23.13 o 
   0   8  13      189.51      229.95     38.19 o 
  -4   0  14      525.88      747.91     81.03 o 
  -2   0  14      663.33      731.71     80.43 o 
   0   0  14      593.37      492.21     72.63 o 
   2   0  14       99.89      101.44     43.22 o 
  -4   1  14      215.78      216.80     39.62 o 
  -3   1  14      172.91      100.29     49.22 o 
  -2   1  14        6.36       12.85     19.89 o 
  -1   1  14       68.16       47.29     23.48 o 
   0   1  14      242.04      165.64     34.77 o 
   1   1  14      193.43      180.99     35.23 o 
   2   1  14      350.88      449.47     50.06 o 
   3   1  14      493.83      538.47     53.01 o 
  -4   2  14       93.47       89.30     30.17 o 
  -3   2  14      183.11      189.96     35.62 o 
  -2   2  14      126.61       73.13     31.51 o 
  -1   2  14      348.76      373.18     71.43 o 
   0   2  14      220.37      164.83     32.55 o 
   1   2  14       35.42       17.96     38.12 o 
   2   2  14      105.79       92.15     30.29 o 
  -4   3  14      609.36      525.13     51.70 o 
  -3   3  14      170.27      136.29     32.67 o 
  -2   3  14      140.00      122.43     30.95 o 
  -1   3  14        9.61        2.29     20.33 o 
   0   3  14      115.75       94.17     27.60 o 
   1   3  14       10.34        4.99     20.56 o 
   2   3  14      552.73      586.57     54.93 o 
  -3   4  14      496.71      585.99     62.13 o 
  -2   4  14      452.36      468.32     49.81 o 
  -1   4  14      762.31      816.34     61.54 o 
   0   4  14      177.78      153.87     33.07 o 
   1   4  14      277.04      251.37     56.72 o 
   2   4  14        9.54       12.04     26.41 o 
  -3   5  14      241.80      216.60     47.12 o 
  -2   5  14        0.41        0.13     20.93 o 
  -1   5  14        0.05        6.49     21.41 o 
   0   5  14        2.22       13.03     38.72 o 
   1   5  14      199.52      187.37     37.35 o 
  -1   6  14       77.57       39.80     37.52 o 
   0   6  14      339.26      324.66     64.23 o 
  -1   0  15     1196.44     1230.52    106.84 o 
  -2   1  15       23.99        5.19     23.72 o 
  -1   1  15        7.36       11.88     24.57 o 
   0   1  15      131.73      150.29     34.25 o 
  -2   2  15      358.55      289.73     76.83 o 
  -1   2  15      101.18       37.46     45.32 o 
   0   2  15      136.22      190.74     64.23 o 
                                                 
